# Supplementary material for: App Characteristics and Accuracy Metrics of Available Digital Biomarkers for Autism: Scoping Review
Source: JMIR Mhealth Uhealth. 2023 Nov 17;11:e52377. doi: 10.2196/52377 (PMC10692878; doi:10.2196/52377)
Supplement: Multimedia Appendix 1 [file mhealth_v11i1e52377_app1.xlsx]

## Sheet: README
This spreadsheet includes information on the included app's metrics and on the search strategy. A description of the different tabs (in order) is as follows: - Table 1 - Search Strategy: the full search strategy extracts from MEDLINE via pubmed and Elsevier's Scopus - Table 2 - Inclusion and Exclusion Criteria: the inclusion and exclusion criteria used in the search - Table 3 - Study details and …

## Sheet: Table S1 - Search Strategy
Database	Search terms	Final result
MEDLINE via PubMed	(("autism s"[All Fields] OR "autisms"[All Fields] OR "autistic disorder"[MeSH Terms] OR ("autistic"[All Fields] AND "disorder"[All Fields]) OR "autistic disorder"[All Fields] OR "autism"[All Fields]) AND ("digital"[All Fields] OR "digitalisation"[All Fields] OR "digitalised"[All Fields] OR "digitalization"[All Fields] OR "digitalize"[All Fields] OR "digitalized"[All Fields] OR "digitalizer"[All F…	233
Elsevier’s Scopus	ALL ( "autism digital biomarker" ) OR ALL ( "autism app" ) English[Language] restriction applied August 21, 2023 - August 21, 2023 [Date] restriction applied	51
Manual searches	Further manual searches for new studies were conducted ad hoc. This was done if a study about a digital biomarker for autism was found during the structured search which was not the main paper that included the accuracy metrics. In cases such as this, a manual search was conducted to find the primary paper that included the accuracy metrics.

## Sheet: Table S2 - Inclusion and Exclu
	Inclusion	Exclusion
Study types	Full-text peer-reviewed primary research studies or regulatory submissions (e.g. FDA) Published in English language only Studies that assess accuracy metrics of digital biomarker tools The digital biomarker tool must be for use on a mobile device The software on the mobile device must be available to download / use	Protocols, conference papers, editorials, commentaries Any secondary research (ex. literature reviews, reviews, scoping reviews, systematic reviews, or secondary data analyses) Published in non-English languages Studies that do not assess accuracy metrics of digital biomarker tools or assess apps using digitalised versions of existing standardised autism assessments or telehealth adaptations of i…
Population	Apps targeting the general public or clinicians	Apps not targeting the general public or clinicians
Other	Studies and submissions describing products currently or soon to be on the market for which there is reliable evidence (e.g. FDA clearance)	Studies assessing products that have been removed or are no longer available

## Sheet: Table S3-Study details and app
	Availability and cost			Sample size				Metrics for binary (ASD vs non-ASD) classification										Demographics: age, sex, race, ethnicity and education level
	Links to apps and cost			Sample size and autism prevalence				Accuracy metrics					Confusion matrix				Comparator	Age				Sex						Race										Ethnicity				Parental education level
App name	App store	Google Play	Cost	N	N ASD	N non-ASD	ASD prevalence (%)	Accuracy (%)	Sensitivity (%)	Specificity (%)	PPV (%)	NPV (%)	TP	FP	FN	TN	Comparator	Mean age (years)	SD mean age (years)	Min age (months)	Max age (months)	N females	% females	N males	% males	N unknown sex	% unknown sex	N White / Caucasian	% White / Caucasian	N Black	% Black	N Asian	% Asian	N Multiracial / Other	% Multiracial / Other	N unknown race	% unknown race	N Hispanic / Latino	% Hispanic / Latino	N Non-Hispanic / Latino	% Non-Hispanic / Latino	N some high school	% some high school	N high schoool diplolma	% high schoool diplolma	N some college and / or Associate degree	% some college and / or Associate degree	N Bachelor's degree and above	% Bachelor's degree and above
Canvas Dx	Canvas Dx App store	Canvas Dx Google Play	Free	425	122	303	28.7059	28.0016	51.6	18.5	20.3	48.7	63	247	59	56	Expert Clinician Diagnosis - DSM-5	3.33	1.15	18	72	154	36.2353	271	63.7647	0	0	229	53.8824	56	13.1765	18	4.23529	112*	28.7059	10	2.35294	Not reported as independent to race				13	3.05882	44	10.3529	149	35.0588	214	50.3529
Guess What?	Guess What? App store	Guess What? Google Play	Free	49	28	21	57.1429	73	76	69	76.5722	68.3194	Not reported				Parent-reported diagnosis	7.1	5.82	36	144	16	32.6531	29	59.1837	4	8.16327	Not reported										Not reported				Not reported
START	Only for Android	No link to the app found, but code published	Free	131	48	83	36.6412	61.6	Not reported								Expert Clinician Diagnosis - DSM-5	4.45191	1.40435	24	84	40	30.5344	91	69.4656	0	0	Not reported										Not reported				Not reported
SenseToKnow	SenseToKnow App store	Only for iOS	Free	475	49	426	10.3158	80.6316	81.6	80.5	32.5	97.4	40	83	9	343	Expert Clinician Diagnosis - DSM-5	1.7	0.3	17	36	206	43.3684	269	56.6316	0	0	347	73.2068	54	11.3924	7	1.47679	66	13.9241	1	0.210526	50	10.5263	425	89.4737	10	2.10526	28	5.89474	53	11.1579	382	80.4211
TOTALS AND MEANS																						416		660		4		576		110		25		178		11		50		425		23		72		202		596
																						1080						900										475				900
				1080	247	833	22.8704											2.92023	1.01889				38.5185		61.1111		0.37037		64		12.2222		2.77778		19.7778		1.22222		10.5263		89.4737		2.55556		8		22.4444		66.2222
				Total sample size			Mean ASD prevalence (%)											Mean age (years)	Mean SD (years)				Mean females (%)		Mean males (%)		Mean unknown sex (%)		Mean race (%)										Mean ethnicity (%)				Mean education level (%)
																																		* the 49 'Hispanic or Latino only' from this study have been added here, as the paper reported race/ethnicity combined
[truncated: 4 more columns]

## Sheet: Table S4-More study details
App name	Reference	Technical approach	Target demographics	Real-world usability	Ethical considerations
Canvas Dx	Evaluation of an artificial intelligence-based medical device for diagnosis of autism spectrum disorder	- Canvas Dx is intended for patients with caregivers who have functional English or Spanish capability (8th grade reading level or above) and have access to a compatible smartphone with an internet connection in the home environment. - The smartphone app is used by caregivers to fill in questionnaires and upload two short home-videos. - The device combines behavioral features from three distinct …	Canvas Dx is intended for use by healthcare providers as an aid in the diagnosis of ASD for patients ages 18 months through 72 months who are at risk for developmental delay based on concerns of a parent, caregiver, or healthcare provider.	Human factors and usability validation testing were conducted throughout the device design process to ensure external users were able to interact with the device interfaces without use errors or patterns of use errors that could lead to harm to a patient. Additionally, a risk management process was utilized to identify potential use errors and ensure they were adequately mitigated to a safe and a…	- Diagnostic tool - The device is not intended for use as a stand-alone diagnostic device but as an adjunct to the diagnostic process. - The device is for prescription use only. - The device is intended for use by healthcare professionals trained and qualified to interpret the results of a behavioral assessment examination and to diagnose ASD. - The device is intended for use in conjunction with …
Guess What?	Machine learning models using mobile game play accurately classify children with autism	- Smartphone-based charades-style game. Uses naturalistic, smartphone-collected game play data to distinguish ASD from neurotypical children in a non-clinical setting. - Uses emotion recognition. 17 emotions are extracted from the videos. 17 extra features measured the amount of time it took for a child to act out the prompt and for the parent to label it. - A random forest is used to classify AS…	Children between the ages of 3 and 12 years	The website includes a FAQ section	To ensure user privacy, all captured videos during a game session are played back to the user immediately afterwards. At this time, the user can specify that they would like to delete the video. Alternatively, consenting participants can agree to share their video.
START	Using mobile health technology to assess childhood autism in low-resource community settings in India: An innovation to address the detection gap	- Android app presented on a mobile device that can be administered by non-specialists with minimal training - The app measures social behaviour, sensory interest and motor function. - The app was used on a tablet in the published study - Participants were classified via machine learning methods including XGBoost, logistic regression, and support vector machines.	The app is a scalable, mobile tool, administered in the community by non-specialists to assess autism-related features in 2- to-7-year-old children in home settings in India.	- Qualitative analysis of the interviews with health workers and families of the participants demonstrated high acceptability and feasibility of the app. - High completion rates (>70%) were obtained for all task measures collected - Parents also found START to be acceptable but questioned the credibility of an app-based assessment of child development	- Screening Tools for Autism Risk using Technology - The published study provides a proof of principle for START in digital screening of autism and related conditions in community settings.
SenseToKnow	Early detection of autism using digital behavioral phenotyping	- Mobile app administered on a tablet, that displays brief, strategically designed movies while the child’s behavioral responses are recorded via the frontal camera. - The app elicited and quantified the child’s time attending to the screen, gaze to social versus nonsocial stimuli and to speech, facial dynamics complexity, frequency and complexity of head movements, response to name, blink rate a…	16-38 months children without significant sensory or motor impairments	- The study demonstrated high levels of usability of the app based on quality scores that were automatically computed for each app administration based on the amount of available app variables weighted by their predictive power. - The study demonstrated the potential for digital phenotyping to provide an objective, scalable approach to autism screening in real-world settings (pediatric primary ca…	- It is an autism screening digital application - The published study was conducted in collaboration with primary care providers serving a diverse patient population.

## Sheet: MEDLINE via pubmed
233 papers extracted on 21/08/2023
Search link:	https://pubmed.ncbi.nlm.nih.gov/?term=%28autism+digital+biomarker%29+OR+%28autism+app%29&sort=
PMID	Title	Authors	Citation	First Author	Journal/Book	Publication Year	Create Date	PMCID	NIHMS ID	DOI	Full text
30907929	Effect of Wearable Digital Intervention for Improving Socialization in Children With Autism Spectrum Disorder: A Randomized Clinical Trial	Voss C, Schwartz J, Daniels J, Kline A, Haber N, Washington P, Tariq Q, Robinson TN, Desai M, Phillips JM, Feinstein C, Winograd T, Wall DP.	JAMA Pediatr. 2019 May 1;173(5):446-454. doi: 10.1001/jamapediatrics.2019.0285.	Voss C	JAMA Pediatr	2019	2019-03-26	PMC6503634		10.1001/jamapediatrics.2019.0285	No
34827633	Symptomatic, Genetic, and Mechanistic Overlaps between Autism and Alzheimer's Disease	Nadeem MS, Hosawi S, Alshehri S, Ghoneim MM, Imam SS, Murtaza BN, Kazmi I.	Biomolecules. 2021 Nov 4;11(11):1635. doi: 10.3390/biom11111635.	Nadeem MS	Biomolecules	2021	2021-11-27	PMC8615882		10.3390/biom11111635	No
37358908	A Digital Mental Health App Incorporating Wearable Biosensing for Teachers of Children on the Autism Spectrum to Support Emotion Regulation: Protocol for a Pilot Randomized Controlled Trial	Palermo EH, Young AV, Deswert S, Brown A, Goldberg M, Sultanik E, Tan J, Mazefsky CA, Brookman-Frazee L, McPartland JC, Goodwin MS, Pennington J, Marcus SC, Beidas RS, Mandell DS, Nuske HJ.	JMIR Res Protoc. 2023 Jun 26;12:e45852. doi: 10.2196/45852.	Palermo EH	JMIR Res Protoc	2023	2023-06-26	PMC10337316		10.2196/45852	No
27294413	Human genome meeting 2016 : Houston, TX, USA. 28 February - 2 March 2016	Srivastava AK, Wang Y, Huang R, Skinner C, Thompson T, Pollard L, Wood T, Luo F, Stevenson R, Polimanti R, Gelernter J, Lin X, Lim IY, Wu Y, Teh AL, Chen L, Aris IM, Soh SE, Tint MT, MacIsaac JL, Yap F, Kwek K, Saw SM, Kobor MS, Meaney MJ, Godfrey KM, Chong YS, Holbrook JD, Lee YS, Gluckman PD, Karnani N; GUSTO study group; Kapoor A, Lee D, Chakravarti A, Maercker C, Graf F, Boutros M, Stamoulis …	Hum Genomics. 2016 May 26;10 Suppl 1(Suppl 1):12. doi: 10.1186/s40246-016-0063-5.	Srivastava AK	Hum Genomics	2016	2016-06-14	PMC4896275		10.1186/s40246-016-0063-5	No
28097989	About Me (autism passport)		Nurs Stand. 2017 Jan 18;31(21):32. doi: 10.7748/ns.31.21.32.s37.		Nurs Stand	2017	2017-01-19			10.7748/ns.31.21.32.s37	No
33736943	The role of digital medicine in autism spectrum disorder	Pandina G.	Eur Neuropsychopharmacol. 2021 Jul;48:42-44. doi: 10.1016/j.euroneuro.2021.02.016. Epub 2021 Mar 15.	Pandina G	Eur Neuropsychopharmacol	2021	2021-03-19			10.1016/j.euroneuro.2021.02.016	No
27983596	Estrogenic Endocrine Disrupting Chemicals Influencing NRF1 Regulated Gene Networks in the Development of Complex Human Brain Diseases	Preciados M, Yoo C, Roy D.	Int J Mol Sci. 2016 Dec 13;17(12):2086. doi: 10.3390/ijms17122086.	Preciados M	Int J Mol Sci	2016	2016-12-17	PMC5187886		10.3390/ijms17122086	No
32966097	A Systematic Review of Nutraceuticals for the Treatment of Bipolar Disorder	Ashton MM, Kavanagh BE, Marx W, Berk M, Sarris J, Ng CH, Hopwood M, Williams LJ, Dean OM.	Can J Psychiatry. 2021 Mar;66(3):262-273. doi: 10.1177/0706743720961734. Epub 2020 Sep 23.	Ashton MM	Can J Psychiatry	2021	2020-09-23	PMC7958203		10.1177/0706743720961734	No
33962624	A systematic review of the use of virtual reality or dental smartphone applications as interventions for management of paediatric dental anxiety	Cunningham A, McPolin O, Fallis R, Coyle C, Best P, McKenna G.	BMC Oral Health. 2021 May 7;21(1):244. doi: 10.1186/s12903-021-01602-3.	Cunningham A	BMC Oral Health	2021	2021-05-08	PMC8103574		10.1186/s12903-021-01602-3	No
35110990	The Autism Phenome Project: Toward Identifying Clinically Meaningful Subgroups of Autism	Nordahl CW, Andrews DS, Dwyer P, Waizbard-Bartov E, Restrepo B, Lee JK, Heath B, Saron C, Rivera SM, Solomon M, Ashwood P, Amaral DG.	Front Neurosci. 2022 Jan 17;15:786220. doi: 10.3389/fnins.2021.786220. eCollection 2021.	Nordahl CW	Front Neurosci	2022	2022-02-03	PMC8801875		10.3389/fnins.2021.786220	No
35730162	Persistent Dissociation and Its Neural Correlates in Predicting Outcomes After Trauma Exposure	Lebois LAM, Harnett NG, van Rooij SJH, Ely TD, Jovanovic T, Bruce SE, House SL, Ravichandran C, Dumornay NM, Finegold KE, Hill SB, Merker JB, Phillips KA, Beaudoin FL, An X, Neylan TC, Clifford GD, Linnstaedt SD, Germine LT, Rauch SL, Haran JP, Storrow AB, Lewandowski C, Musey PI Jr, Hendry PL, Sheikh S, Jones CW, Punches BE, Swor RA, McGrath ME, Hudak LA, Pascual JL, Seamon MJ, Datner EM, Chang …	Am J Psychiatry. 2022 Sep;179(9):661-672. doi: 10.1176/appi.ajp.21090911. Epub 2022 Jun 22.	Lebois LAM	Am J Psychiatry	2022	2022-06-22	PMC9444876	NIHMS1794352	10.1176/appi.ajp.21090911	No
31845627	Copper and Neurotoxicity in Autism Spectrum Disorder	Santos G, Borges JMP, Avila-Rodriguez M, Gaíno SB, Barreto GE, Rúbio ÉP, Aguiar RM, Galembeck E, Bromochenkel CB, de Oliveira DM.	Curr Pharm Des. 2019;25(45):4747-4754. doi: 10.2174/1381612825666191217091939.	Santos G	Curr Pharm Des	2019	2019-12-18			10.2174/1381612825666191217091939	No
30230414	An accessible and efficient autism screening method for behavioural data and predictive analyses	Thabtah F.	Health Informatics J. 2019 Dec;25(4):1739-1755. doi: 10.1177/1460458218796636. Epub 2018 Sep 19.	Thabtah F	Health Informatics J	2019	2018-09-20			10.1177/1460458218796636	Yes
32341983	β-Amyloid precursor protein (APP) and the human diseases	Nguyen KV.	AIMS Neurosci. 2019 Oct 29;6(4):273-281. doi: 10.3934/Neuroscience.2019.4.273. eCollection 2019.	Nguyen KV	AIMS Neurosci	2019	2020-04-29	PMC7179352		10.3934/Neuroscience.2019.4.273	No
35303486	An integrated early care pathway for autism	Green J, Leadbitter K, Ainsworth J, Bucci S.	Lancet Child Adolesc Health. 2022 May;6(5):335-344. doi: 10.1016/S2352-4642(22)00037-2. Epub 2022 Mar 15.	Green J	Lancet Child Adolesc Health	2022	2022-03-18			10.1016/S2352-4642(22)00037-2	No
32446437	Towards a Multivariate Biomarker-Based Diagnosis of Autism Spectrum Disorder: Review and Discussion of Recent Advancements	Vargason T, Grivas G, Hollowood-Jones KL, Hahn J.	Semin Pediatr Neurol. 2020 Jul;34:100803. doi: 10.1016/j.spen.2020.100803. Epub 2020 Mar 5.	Vargason T	Semin Pediatr Neurol	2020	2020-05-25	PMC7248126	NIHMS1574867	10.1016/j.spen.2020.100803	Yes
28673941	Recalibrating the risks and benefits of lithium therapy	Berk M, Cowdery S, Williams L, Malhi GS.	Br J Psychiatry. 2017 Jul;211(1):1-2. doi: 10.1192/bjp.bp.116.193789.	Berk M	Br J Psychiatry	2017	2017-07-05			10.1192/bjp.bp.116.193789	No
36517172	Comparison of amyloid burden in individuals with Down syndrome versus autosomal dominant Alzheimer's disease: a cross-sectional study	Boerwinkle AH, Gordon BA, Wisch J, Flores S, Henson RL, Butt OH, McKay N, Chen CD, Benzinger TLS, Fagan AM, Handen BL, Christian BT, Head E, Mapstone M, Rafii MS, O'Bryant S, Lai F, Rosas HD, Lee JH, Silverman W, Brickman AM, Chhatwal JP, Cruchaga C, Perrin RJ, Xiong C, Hassenstab J, McDade E, Bateman RJ, Ances BM; Alzheimer's Biomarker Consortium-Down Syndrome; Dominantly Inherited Alzheimer Net…	Lancet Neurol. 2023 Jan;22(1):55-65. doi: 10.1016/S1474-4422(22)00408-2.	Boerwinkle AH	Lancet Neurol	2023	2022-12-14	PMC9979840	NIHMS1859597	10.1016/S1474-4422(22)00408-2	No
21482951	Autism, Alzheimer disease, and fragile X: APP, FMRP, and mGluR5 are molecular links	Sokol DK, Maloney B, Long JM, Ray B, Lahiri DK.	Neurology. 2011 Apr 12;76(15):1344-52. doi: 10.1212/WNL.0b013e3182166dc7.	Sokol DK	Neurology	2011	2011-04-13	PMC3090060		10.1212/WNL.0b013e3182166dc7	No
32928935	Epilepsy, an orphan disorder within the neurodevelopmental family	Shankar R, Perera B, Thomas RH.	J Neurol Neurosurg Psychiatry. 2020 Dec;91(12):1245-1247. doi: 10.1136/jnnp-2020-324660. Epub 2020 Sep 14.	Shankar R	J Neurol Neurosurg Psychiatry	2020	2020-09-15			10.1136/jnnp-2020-324660	No
32720547	Evaluating the effectiveness of an autism-specific public transport app for individuals on the autism spectrum: a pilot study	Rezae M, McMeekin D, Tan T, Krishna A, Lee H.	Disabil Rehabil Assist Technol. 2022 Jul;17(5):515-530. doi: 10.1080/17483107.2020.1785563. Epub 2020 Jul 28.	Rezae M	Disabil Rehabil Assist Technol	2022	2020-07-29			10.1080/17483107.2020.1785563	Yes
32980494	Dysfunctional proteins in neuropsychiatric disorders: From neurodegeneration to autism spectrum disorders	Jęśko H, Cieślik M, Gromadzka G, Adamczyk A.	Neurochem Int. 2020 Dec;141:104853. doi: 10.1016/j.neuint.2020.104853. Epub 2020 Sep 24.	Jęśko H	Neurochem Int	2020	2020-09-27			10.1016/j.neuint.2020.104853	No
27573877	Novel roles of amyloid-beta precursor protein metabolites in fragile X syndrome and autism	Westmark CJ, Sokol DK, Maloney B, Lahiri DK.	Mol Psychiatry. 2016 Oct;21(10):1333-41. doi: 10.1038/mp.2016.134. Epub 2016 Aug 30.	Westmark CJ	Mol Psychiatry	2016	2016-08-31	PMC5580495	NIHMS798273	10.1038/mp.2016.134	No
25719338	The human β-amyloid precursor protein: biomolecular and epigenetic aspects	Nguyen KV.	Biomol Concepts. 2015 Mar;6(1):11-32. doi: 10.1515/bmc-2014-0041.	Nguyen KV	Biomol Concepts	2015	2015-02-27			10.1515/bmc-2014-0041	No
30862493	Autism genes and the leukocyte transcriptome in autistic toddlers relate to pathogen interactomes, infection and the immune system. A role for excess neurotrophic sAPPα and reduced antimicrobial Aβ	Carter CJ.	Neurochem Int. 2019 Jun;126:36-58. doi: 10.1016/j.neuint.2019.03.007. Epub 2019 Mar 9.	Carter CJ	Neurochem Int	2019	2019-03-14			10.1016/j.neuint.2019.03.007	No
34613766	Reduced false positives in autism screening via digital biomarkers inferred from deep comorbidity patterns	Onishchenko D, Huang Y, van Horne J, Smith PJ, Msall ME, Chattopadhyay I.	Sci Adv. 2021 Oct 8;7(41):eabf0354. doi: 10.1126/sciadv.abf0354. Epub 2021 Oct 6.	Onishchenko D	Sci Adv	2021	2021-10-06	PMC8494294		10.1126/sciadv.abf0354	Yes
34100884	Mobile Device App Helps Distinguish Toddlers With Autism	Abbasi J.	JAMA. 2021 Jun 8;325(22):2243. doi: 10.1001/jama.2021.8627.	Abbasi J	JAMA	2021	2021-06-08			10.1001/jama.2021.8627	Yes
37259909	Relationship between quantitative digital behavioral features and clinical profiles in young autistic children	Coffman M, Di Martino JM, Aiello R, Carpenter KLH, Chang Z, Compton S, Eichner B, Espinosa S, Flowers J, Franz L, Perochon S, Krishnappa Babu PR, Sapiro G, Dawson G.	Autism Res. 2023 Jul;16(7):1360-1374. doi: 10.1002/aur.2955. Epub 2023 Jun 1.	Coffman M	Autism Res	2023	2023-06-01			10.1002/aur.2955	Yes
34291651	When autism researchers disregard harms: A commentary	Dawson M, Fletcher-Watson S.	Autism. 2022 Feb;26(2):564-566. doi: 10.1177/13623613211031403. Epub 2021 Jul 22.	Dawson M	Autism	2022	2021-07-22	PMC8814944		10.1177/13623613211031403	No
34158222	Drug development for Autism Spectrum Disorder (ASD): Progress, challenges, and future directions	McCracken JT, Anagnostou E, Arango C, Dawson G, Farchione T, Mantua V, McPartland J, Murphy D, Pandina G, Veenstra-VanderWeele J; ISCTM/ECNP ASD Working Group.	Eur Neuropsychopharmacol. 2021 Jul;48:3-31. doi: 10.1016/j.euroneuro.2021.05.010. Epub 2021 Jun 19.	McCracken JT	Eur Neuropsychopharmacol	2021	2021-06-23	PMC10062405	NIHMS1829219	10.1016/j.euroneuro.2021.05.010	No
33439146	A Web-Based Application for Complex Health Care Populations: User-Centered Design Approach	Ferrucci F, Jorio M, Marci S, Bezenchek A, Diella G, Nulli C, Miranda F, Castelli-Gattinara G.	JMIR Hum Factors. 2021 Jan 13;8(1):e18587. doi: 10.2196/18587.	Ferrucci F	JMIR Hum Factors	2021	2021-01-13	PMC7840279		10.2196/18587	Yes
34524101	Mobile App for Parental Empowerment for Caregivers of Children With Autism Spectrum Disorders: Prospective Open Trial	Bonnot O, Adrien V, Venelle V, Bonneau D, Gollier-Briant F, Mouchabac S.	JMIR Ment Health. 2021 Sep 15;8(9):e27803. doi: 10.2196/27803.	Bonnot O	JMIR Ment Health	2021	2021-09-15	PMC8482191		10.2196/27803	No
28804650	The 2D : 4D Digit Ratio as a Biomarker for Autism Spectrum Disorder	Mackus M, de Kruijff D, Otten LS, Kraneveld AD, Garssen J, Verster JC.	Autism Res Treat. 2017;2017:1048302. doi: 10.1155/2017/1048302. Epub 2017 Jul 19.	Mackus M	Autism Res Treat	2017	2017-08-15	PMC5540470		10.1155/2017/1048302	No
33641216	A scalable computational approach to assessing response to name in toddlers with autism	Perochon S, Di Martino M, Aiello R, Baker J, Carpenter K, Chang Z, Compton S, Davis N, Eichner B, Espinosa S, Flowers J, Franz L, Gagliano M, Harris A, Howard J, Kollins SH, Perrin EM, Raj P, Spanos M, Walter B, Sapiro G, Dawson G.	J Child Psychol Psychiatry. 2021 Sep;62(9):1120-1131. doi: 10.1111/jcpp.13381. Epub 2021 Feb 28.	Perochon S	J Child Psychol Psychiatry	2021	2021-02-28	PMC8397798	NIHMS1667982	10.1111/jcpp.13381	Yes
34760921	FMRP-Driven Neuropathology in Autistic Spectrum Disorder and Alzheimer's disease: A Losing Game	Bleuzé L, Triaca V, Borreca A.	Front Mol Biosci. 2021 Oct 25;8:699613. doi: 10.3389/fmolb.2021.699613. eCollection 2021.	Bleuzé L	Front Mol Biosci	2021	2021-11-11	PMC8573832		10.3389/fmolb.2021.699613	No
35436234	Classifying Autism From Crowdsourced Semistructured Speech Recordings: Machine Learning Model Comparison Study	Chi NA, Washington P, Kline A, Husic A, Hou C, He C, Dunlap K, Wall DP.	JMIR Pediatr Parent. 2022 Apr 14;5(2):e35406. doi: 10.2196/35406.	Chi NA	JMIR Pediatr Parent	2022	2022-04-18	PMC9052034		10.2196/35406	Yes
34828713	The Implementation of Application Software to Improve Verbal Communication in Children with Autism Spectrum Disorder: A Review	Maseri M, Mamat M, Yew HT, Chekima A.	Children (Basel). 2021 Nov 3;8(11):1001. doi: 10.3390/children8111001.	Maseri M	Children (Basel)	2021	2021-11-27	PMC8620483		10.3390/children8111001	Yes
31871246	Apps As Learning Tools: A Systematic Review	Griffith SF, Hagan MB, Heymann P, Heflin BH, Bagner DM.	Pediatrics. 2020 Jan;145(1):e20191579. doi: 10.1542/peds.2019-1579.	Griffith SF	Pediatrics	2020	2019-12-25			10.1542/peds.2019-1579	No
23801940	Autism as early neurodevelopmental disorder: evidence for an sAPPα-mediated anabolic pathway	Lahiri DK, Sokol DK, Erickson C, Ray B, Ho CY, Maloney B.	Front Cell Neurosci. 2013 Jun 21;7:94. doi: 10.3389/fncel.2013.00094. eCollection 2013.	Lahiri DK	Front Cell Neurosci	2013	2013-06-27	PMC3689023		10.3389/fncel.2013.00094	No
29575030	Shifts in gut microbiota composition in an APP/PSS1 transgenic mouse model of Alzheimer's disease during lifespan	Bäuerl C, Collado MC, Diaz Cuevas A, Viña J, Pérez Martínez G.	Lett Appl Microbiol. 2018 Jun;66(6):464-471. doi: 10.1111/lam.12882. Epub 2018 Apr 16.	Bäuerl C	Lett Appl Microbiol	2018	2018-03-26			10.1111/lam.12882	No
35965431	Complexity analysis of head movements in autistic toddlers	Krishnappa Babu PR, Di Martino JM, Chang Z, Perochon S, Aiello R, Carpenter KLH, Compton S, Davis N, Franz L, Espinosa S, Flowers J, Dawson G, Sapiro G.	J Child Psychol Psychiatry. 2023 Jan;64(1):156-166. doi: 10.1111/jcpp.13681. Epub 2022 Aug 14.	Krishnappa Babu PR	J Child Psychol Psychiatry	2023	2022-08-15	PMC9771883	NIHMS1828843	10.1111/jcpp.13681	Yes
36568623	The diagnosis of ASD using multiple machine learning techniques	Kumar CJ, Das PR.	Int J Dev Disabil. 2021 Jun 10;68(6):973-983. doi: 10.1080/20473869.2021.1933730. eCollection 2022.	Kumar CJ	Int J Dev Disabil	2021	2022-12-26	PMC9788716		10.1080/20473869.2021.1933730	Yes
28192196	Quantification of various APP-mRNA isoforms and epistasis in Lesch-Nyhan disease	Nguyen KV, Nyhan WL.	Neurosci Lett. 2017 Mar 16;643:52-58. doi: 10.1016/j.neulet.2017.02.016. Epub 2017 Feb 10.	Nguyen KV	Neurosci Lett	2017	2017-02-14			10.1016/j.neulet.2017.02.016	No
30279422	The potential of eye-tracking as a sensitive measure of behavioural change in response to intervention	Fletcher-Watson S, Hampton S.	Sci Rep. 2018 Oct 2;8(1):14715. doi: 10.1038/s41598-018-32444-9.	Fletcher-Watson S	Sci Rep	2018	2018-10-04	PMC6168486		10.1038/s41598-018-32444-9	Yes
37514555	A Survey on Autism Care, Diagnosis, and Intervention Based on Mobile Apps Focusing on Usability and Software Design	Liu X, Zhao W, Qi Q, Luo X.	Sensors (Basel). 2023 Jul 9;23(14):6260. doi: 10.3390/s23146260.	Liu X	Sensors (Basel)	2023	2023-07-29	PMC10384173		10.3390/s23146260	Yes
22925831	What's hAPPening at synapses? The role of amyloid β-protein precursor and β-amyloid in neurological disorders	Westmark CJ.	Mol Psychiatry. 2013 Apr;18(4):425-34. doi: 10.1038/mp.2012.122. Epub 2012 Aug 28.	Westmark CJ	Mol Psychiatry	2013	2012-08-29			10.1038/mp.2012.122	No
29212345	A pilot investigation of an iOS-based app for toilet training children with autism spectrum disorder	Mruzek DW, McAleavey S, Loring WA, Butter E, Smith T, McDonnell E, Levato L, Aponte C, Travis RP, Aiello RE, Taylor CM, Wilkins JW, Corbett-Dick P, Finkelstein DM, York AM, Zanibbi K.	Autism. 2019 Feb;23(2):359-370. doi: 10.1177/1362361317741741. Epub 2017 Dec 7.	Mruzek DW	Autism	2019	2017-12-08			10.1177/1362361317741741	No
33118950	Smartphone-Based Self-Monitoring, Treatment, and Automatically Generated Data in Children, Adolescents, and Young Adults With Psychiatric Disorders: Systematic Review	Melbye S, Kessing LV, Bardram JE, Faurholt-Jepsen M.	JMIR Ment Health. 2020 Oct 29;7(10):e17453. doi: 10.2196/17453.	Melbye S	JMIR Ment Health	2020	2020-10-29	PMC7661256		10.2196/17453	No
27327493	Analysis of peripheral amyloid precursor protein in Angelman Syndrome	Erickson CA, Wink LK, Baindu B, Ray B, Schaefer TL, Pedapati EV, Lahiri DK.	Am J Med Genet A. 2016 Sep;170(9):2334-7. doi: 10.1002/ajmg.a.37811. Epub 2016 Jun 21.	Erickson CA	Am J Med Genet A	2016	2016-06-22			10.1002/ajmg.a.37811	No
37240681	Mobile Solutions for Clinical Surveillance and Evaluation in Infancy-General Movement Apps	Marschik PB, Kwong AKL, Silva N, Olsen JE, Schulte-Rüther M, Bölte S, Örtqvist M, Eeles A, Poustka L, Einspieler C, Nielsen-Saines K, Zhang D, Spittle AJ.	J Clin Med. 2023 May 20;12(10):3576. doi: 10.3390/jcm12103576.	Marschik PB	J Clin Med	2023	2023-05-27	PMC10218843		10.3390/jcm12103576	No
34518364	MEYE: Web App for Translational and Real-Time Pupillometry	Mazziotti R, Carrara F, Viglione A, Lupori L, Lo Verde L, Benedetto A, Ricci G, Sagona G, Amato G, Pizzorusso T.	eNeuro. 2021 Sep 30;8(5):ENEURO.0122-21.2021. doi: 10.1523/ENEURO.0122-21.2021. Print 2021 Sep-Oct.	Mazziotti R	eNeuro	2021	2021-09-14	PMC8489024		10.1523/ENEURO.0122-21.2021	No
33900383	Computational Methods to Measure Patterns of Gaze in Toddlers With Autism Spectrum Disorder	Chang Z, Di Martino JM, Aiello R, Baker J, Carpenter K, Compton S, Davis N, Eichner B, Espinosa S, Flowers J, Franz L, Harris A, Howard J, Perochon S, Perrin EM, Krishnappa Babu PR, Spanos M, Sullivan C, Walter BK, Kollins SH, Dawson G, Sapiro G.	JAMA Pediatr. 2021 Aug 1;175(8):827-836. doi: 10.1001/jamapediatrics.2021.0530.	Chang Z	JAMA Pediatr	2021	2021-04-26	PMC8077044		10.1001/jamapediatrics.2021.0530	Yes
34463629	Development of a Mobile App to Improve Numeracy Skills of Children With Autism Spectrum Disorder: Participatory Design and Usability Study	Ntalindwa T, Nduwingoma M, Karangwa E, Rashid Soron T, Uworwabayeho A, Uwineza A.	JMIR Pediatr Parent. 2021 Aug 31;4(3):e21471. doi: 10.2196/21471.	Ntalindwa T	JMIR Pediatr Parent	2021	2021-08-31	PMC8441616		10.2196/21471	No
34878998	A Multimodal Messaging App (MAAN) for Adults With Autism Spectrum Disorder: Mixed Methods Evaluation Study	Hijab MHF, Al-Thani D, Banire B.	JMIR Form Res. 2021 Dec 7;5(12):e33123. doi: 10.2196/33123.	Hijab MHF	JMIR Form Res	2021	2021-12-08	PMC8693202		10.2196/33123	No
35943782	Intervention Mapping of a Gamified Therapy Prescription App for Children With Disabilities: User-Centered Design Approach	Johnson RW, White BK, Gucciardi DF, Gibson N, Williams SA.	JMIR Pediatr Parent. 2022 Aug 9;5(3):e34588. doi: 10.2196/34588.	Johnson RW	JMIR Pediatr Parent	2022	2022-08-09	PMC9399848		10.2196/34588	Yes
37458273	Using mobile health technology to assess childhood autism in low-resource community settings in India: An innovation to address the detection gap	Dubey I, Bishain R, Dasgupta J, Bhavnani S, Belmonte MK, Gliga T, Mukherjee D, Lockwood Estrin G, Johnson MH, Chandran S, Patel V, Gulati S, Divan G, Chakrabarti B.	Autism. 2023 Jul 17:13623613231182801. doi: 10.1177/13623613231182801. Online ahead of print.	Dubey I	Autism	2023	2023-07-17			10.1177/13623613231182801	Yes
33398761	A mechanistic view on the neurotoxic effects of air pollution on central nervous system: risk for autism and neurodegenerative diseases	Shabani S.	Environ Sci Pollut Res Int. 2021 Feb;28(6):6349-6373. doi: 10.1007/s11356-020-11620-3. Epub 2021 Jan 4.	Shabani S	Environ Sci Pollut Res Int	2021	2021-01-05			10.1007/s11356-020-11620-3	No
32212384	A Six-Minute Measure of Vocalizations in Toddlers with Autism Spectrum Disorder	Tenenbaum EJ, Carpenter KLH, Sabatos-DeVito M, Hashemi J, Vermeer S, Sapiro G, Dawson G.	Autism Res. 2020 Aug;13(8):1373-1382. doi: 10.1002/aur.2293. Epub 2020 Mar 25.	Tenenbaum EJ	Autism Res	2020	2020-03-27	PMC7881362	NIHMS1668134	10.1002/aur.2293	Yes
28855147	Consent Processes for Mobile App Mediated Research: Systematic Review	Moore S, Tassé AM, Thorogood A, Winship I, Zawati M, Doerr M.	JMIR Mhealth Uhealth. 2017 Aug 30;5(8):e126. doi: 10.2196/mhealth.7014.	Moore S	JMIR Mhealth Uhealth	2017	2017-09-01	PMC5597795		10.2196/mhealth.7014	No
31551722	Peripheral Amyloid Precursor Protein Derivative Expression in Fragile X Syndrome	McLane RD, Schmitt LM, Pedapati EV, Shaffer RC, Dominick KC, Horn PS, Gross C, Erickson CA.	Front Integr Neurosci. 2019 Sep 3;13:49. doi: 10.3389/fnint.2019.00049. eCollection 2019.	McLane RD	Front Integr Neurosci	2019	2019-09-26	PMC6733993		10.3389/fnint.2019.00049	No
25726360	Rare structural genetic variation in human prion diseases	Lukic A, Uphill J, Brown CA, Beck J, Poulter M, Campbell T, Adamson G, Hummerich H, Whitfield J, Ponto C, Zerr I, Lloyd SE, Collinge J, Mead S.	Neurobiol Aging. 2015 May;36(5):2004.e1-8. doi: 10.1016/j.neurobiolaging.2015.01.011. Epub 2015 Jan 22.	Lukic A	Neurobiol Aging	2015	2015-03-02			10.1016/j.neurobiolaging.2015.01.011	No
36899894	Age-Dependent Dysregulation of APP in Neuronal and Skin Cells from Fragile X Individuals	Cencelli G, Pacini L, De Luca A, Messia I, Gentile A, Kang Y, Nobile V, Tabolacci E, Jin P, Farace MG, Bagni C.	Cells. 2023 Feb 27;12(5):758. doi: 10.3390/cells12050758.	Cencelli G	Cells	2023	2023-03-11	PMC10000963		10.3390/cells12050758	No
21846565	Contactins: structural aspects in relation to developmental functions in brain disease	Zuko A, Bouyain S, van der Zwaag B, Burbach JP.	Adv Protein Chem Struct Biol. 2011;84:143-80. doi: 10.1016/B978-0-12-386483-3.00001-X.	Zuko A	Adv Protein Chem Struct Biol	2011	2011-08-18	PMC9921585	NIHMS1870649	10.1016/B978-0-12-386483-3.00001-X	No
25313714	Development of an audiovisual speech perception app for children with autism spectrum disorders	Irwin J, Preston J, Brancazio L, D'angelo M, Turcios J.	Clin Linguist Phon. 2015 Jan;29(1):76-83. doi: 10.3109/02699206.2014.966395. Epub 2014 Oct 14.	Irwin J	Clin Linguist Phon	2015	2014-10-15	PMC4386063	NIHMS675944	10.3109/02699206.2014.966395	No
36312036	Smartphone-based behaviour analysis for challenging behaviour in intellectual and developmental disabilities and autism spectrum disorder - Study protocol for the ProVIA trial	Geissler J, Buchholz H, Meerson R, Kammerer K, Göster M, Schobel J, Ratz C, Taurines R, Pryss R, Romanos M.	Front Neurosci. 2022 Oct 13;16:984618. doi: 10.3389/fnins.2022.984618. eCollection 2022.	Geissler J	Front Neurosci	2022	2022-10-31	PMC9610118		10.3389/fnins.2022.984618	No
34699714	Enriching Human-Robot Interaction with Mobile App in Interventions of Children with Autism Spectrum Disorder	Zorcec T, Ilijoski B, Simlesa S, Ackovska N, Rosandic M, Popcevic K, Robins B, Nitzan N, Cappel D, Blum R.	Pril (Makedon Akad Nauk Umet Odd Med Nauki). 2021 Oct 26;42(2):51-59. doi: 10.2478/prilozi-2021-0021.	Zorcec T	Pril (Makedon Akad Nauk Umet Odd Med Nauki)	2021	2021-10-26			10.2478/prilozi-2021-0021	No
37454469	Cortico-Cerebellar neurodynamics during social interaction in Autism Spectrum Disorders	Gaudfernau F, Lefebvre A, Engemann DA, Pedoux A, Bánki A, Baillin F, Landman B, Maruani A, Amsellem F, Bourgeron T, Delorme R, Dumas G.	Neuroimage Clin. 2023 Jun 28;39:103465. doi: 10.1016/j.nicl.2023.103465. Online ahead of print.	Gaudfernau F	Neuroimage Clin	2023	2023-07-16	PMC10368923		10.1016/j.nicl.2023.103465	No
35357603	Training Syntax to Enhance Theory of Mind in Children with ASD	Durrleman S, Bentea A, Prisecaru A, Thommen E, Delage H.	J Autism Dev Disord. 2023 Jun;53(6):2444-2457. doi: 10.1007/s10803-022-05507-0. Epub 2022 Mar 31.	Durrleman S	J Autism Dev Disord	2023	2022-03-31	PMC10229475		10.1007/s10803-022-05507-0	No
18784809	Seizure susceptibility and mortality in mice that over-express amyloid precursor protein	Westmark CJ, Westmark PR, Beard AM, Hildebrandt SM, Malter JS.	Int J Clin Exp Pathol. 2008 Jan 1;1(2):157-68.	Westmark CJ	Int J Clin Exp Pathol	2008	2008-09-12	PMC2480559			No
37602567	Paisley: Preliminary validation of a novel app-based e-Screener for ASD in children 18-36 months	Honaker MG, Weitlauf AS, Swanson AR, Hooper M, Sarkar N, Wade J, Warren ZE.	Autism Res. 2023 Aug 21. doi: 10.1002/aur.2997. Online ahead of print.	Honaker MG	Autism Res	2023	2023-08-21			10.1002/aur.2997	Yes
36526869	Research on Service Design for People with Mental Disorders: Take Curing Digital Cloud Tourism App Media in the Post-Epidemic Era as an Example	Xue H, Li Y, Xiong X.	J Autism Dev Disord. 2022 Dec 16:1-11. doi: 10.1007/s10803-022-05833-3. Online ahead of print.	Xue H	J Autism Dev Disord	2022	2022-12-16	PMC9757621		10.1007/s10803-022-05833-3	No
35018608	The use of a tablet-based app for investigating the influence of autistic and ADHD traits on performance in a complex drawing task	Savickaite S, Morrison C, Lux E, Delafield-Butt J, Simmons DR.	Behav Res Methods. 2022 Oct;54(5):2479-2501. doi: 10.3758/s13428-021-01746-8. Epub 2022 Jan 11.	Savickaite S	Behav Res Methods	2022	2022-01-12	PMC9579087		10.3758/s13428-021-01746-8	Yes
33550566	The Future of Obsessive-Compulsive Spectrum Disorders: A Research Perspective	Vats T, Fineberg NA, Hollander E.	Curr Top Behav Neurosci. 2021;49:461-477. doi: 10.1007/7854_2020_208.	Vats T	Curr Top Behav Neurosci	2021	2021-02-07			10.1007/7854_2020_208	No
34300402	Beacon-Based Remote Measurement of Social Behavior in ASD Clinical Trials: A Technical Feasibility Assessment	Kriara L, Hipp J, Chatham C, Nobbs D, Slater D, Lipsmeier F, Lindemann M.	Sensors (Basel). 2021 Jul 7;21(14):4664. doi: 10.3390/s21144664.	Kriara L	Sensors (Basel)	2021	2021-07-24	PMC8309562		10.3390/s21144664	Yes
33942898	Autism spectrum disorder and new perspectives on the reliability of second to fourth digit ratio	Kyselicová K, Belica I, Vidošovičová M, Janšáková K, Neščáková E, Špajdel M, Navarová S, Ostatníková D.	Dev Psychobiol. 2021 Sep;63(6):e22122. doi: 10.1002/dev.22122. Epub 2021 May 4.	Kyselicová K	Dev Psychobiol	2021	2021-05-04			10.1002/dev.22122	Yes
36160369	Toward automatic motivator selection for autism behavior intervention therapy	Siyam N, Abdallah S.	Univers Access Inf Soc. 2022 Sep 16:1-23. doi: 10.1007/s10209-022-00914-7. Online ahead of print.	Siyam N	Univers Access Inf Soc	2022	2022-09-26	PMC9483340		10.1007/s10209-022-00914-7	No
30040684	Designing a Chat-Bot for Non-Verbal Children on the Autism Spectrum	Cooper A, Ireland D.	Stud Health Technol Inform. 2018;252:63-68.	Cooper A	Stud Health Technol Inform	2018	2018-07-25				No
26837188	Using the Choiceboard Creator™ app on an iPad© to teach choice making to a student with severe disabilities	Stephenson J.	Augment Altern Commun. 2016;32(1):49-57. doi: 10.3109/07434618.2015.1136688.	Stephenson J	Augment Altern Commun	2016	2016-02-04			10.3109/07434618.2015.1136688	No
37181907	Randomized controlled pilot study of an app-based intervention for improving social skills, face perception, and eye gaze among youth with autism spectrum disorder	Chung K, Chung E.	Front Psychiatry. 2023 Apr 27;14:1126290. doi: 10.3389/fpsyt.2023.1126290. eCollection 2023.	Chung K	Front Psychiatry	2023	2023-05-14	PMC10173303		10.3389/fpsyt.2023.1126290	Yes
36798622	Sensing echoes: temporal misalignment in auditory brainstem responses as the earliest marker of neurodevelopmental derailment	Torres EB, Varkey H, Vero J, London E, Phan H, Kittler P, Gordon A, Delgado RE, Delgado CF, Simpson EA.	PNAS Nexus. 2023 Feb 14;2(2):pgac315. doi: 10.1093/pnasnexus/pgac315. eCollection 2023 Feb.	Torres EB	PNAS Nexus	2023	2023-02-17	PMC9927073		10.1093/pnasnexus/pgac315	No
35384534	Autism-like symptoms by exposure to air pollution and valproic acid-induced in male rats	Imam B, Rahmatinia M, Shahsavani A, Khodagholi F, Hopke PK, Bazazzpour S, Hadei M, Yarahmadi M, Abdollahifar MA, Torkmahalleh MA, Kermani M, Ilkhani S, MirBehbahani SH.	Environ Sci Pollut Res Int. 2022 Aug;29(39):59263-59286. doi: 10.1007/s11356-022-19865-w. Epub 2022 Apr 6.	Imam B	Environ Sci Pollut Res Int	2022	2022-04-06			10.1007/s11356-022-19865-w	No
36381546	Narrative comprehension and engagement with e-books vs. paper-books in autism spectrum condition	Wainwright BR, Allen ML, Cain K.	Autism Dev Lang Impair. 2020 Apr 14;5:2396941520917943. doi: 10.1177/2396941520917943. eCollection 2020 Jan-Dec.	Wainwright BR	Autism Dev Lang Impair	2020	2022-11-16	PMC9620454		10.1177/2396941520917943	No
34305481	Effects of a Literacy Feature in an Augmentative and Alternative Communication App on Single Word Reading of Individuals with Severe Autism Spectrum Disorders	Caron J, Light J, McNaughton D.	Res Pract Persons Severe Disabl. 2021;46(1):18-34. doi: 10.1177/1540796921992123.	Caron J	Res Pract Persons Severe Disabl	2021	2021-07-26	PMC8297979	NIHMS1698446	10.1177/1540796921992123	No
28873812	Android-Based Daily Routine Organizing Application for Elementary School Students Living with ASD	Barta EA, Guzsvinecz T, Sik Lanyi C, Szucs V.	Stud Health Technol Inform. 2017;242:283-290.	Barta EA	Stud Health Technol Inform	2017	2017-09-07				No
29258329	Using Mobile Technology to Reduce Engagement in Stereotypy: A Validation of Decision-Making Algorithms	Préfontaine I, Lanovaz MJ, McDuff E, McHugh C, Cook JL.	Behav Modif. 2019 Mar;43(2):222-245. doi: 10.1177/0145445517748560. Epub 2017 Dec 19.	Préfontaine I	Behav Modif	2019	2017-12-21			10.1177/0145445517748560	Yes
37271769	CNTNAP2 intracellular domain (CICD) generated by γ-secretase cleavage improves autism-related behaviors	Zhang J, Cai F, Lu R, Xing X, Xu L, Wu K, Gong Z, Zhang Q, Zhang Y, Xing M, Song W, Li JD.	Signal Transduct Target Ther. 2023 Jun 5;8(1):219. doi: 10.1038/s41392-023-01431-6.	Zhang J	Signal Transduct Target Ther	2023	2023-06-04	PMC10239753		10.1038/s41392-023-01431-6	No
36070656	Consistent connectome landscape mining for cross-site brain disease identification using functional MRI	Wang M, Zhang D, Huang J, Liu M, Liu Q.	Med Image Anal. 2022 Nov;82:102591. doi: 10.1016/j.media.2022.102591. Epub 2022 Aug 29.	Wang M	Med Image Anal	2022	2022-09-07			10.1016/j.media.2022.102591	No
35166683	Identification of Social Engagement Indicators Associated With Autism Spectrum Disorder Using a Game-Based Mobile App: Comparative Study of Gaze Fixation and Visual Scanning Methods	Varma M, Washington P, Chrisman B, Kline A, Leblanc E, Paskov K, Stockham N, Jung JY, Sun MW, Wall DP.	J Med Internet Res. 2022 Feb 15;24(2):e31830. doi: 10.2196/31830.	Varma M	J Med Internet Res	2022	2022-02-15	PMC8889483		10.2196/31830	Yes
32234701	The Performance of Emotion Classifiers for Children With Parent-Reported Autism: Quantitative Feasibility Study	Kalantarian H, Jedoui K, Dunlap K, Schwartz J, Washington P, Husic A, Tariq Q, Ning M, Kline A, Wall DP.	JMIR Ment Health. 2020 Apr 1;7(4):e13174. doi: 10.2196/13174.	Kalantarian H	JMIR Ment Health	2020	2020-04-03	PMC7160704		10.2196/13174	Yes
22567102	Abnormal intracellular accumulation and extracellular Aβ deposition in idiopathic and Dup15q11.2-q13 autism spectrum disorders	Wegiel J, Frackowiak J, Mazur-Kolecka B, Schanen NC, Cook EH Jr, Sigman M, Brown WT, Kuchna I, Wegiel J, Nowicki K, Imaki H, Ma SY, Chauhan A, Chauhan V, Miller DL, Mehta PD, Flory M, Cohen IL, London E, Reisberg B, de Leon MJ, Wisniewski T.	PLoS One. 2012;7(5):e35414. doi: 10.1371/journal.pone.0035414. Epub 2012 May 2.	Wegiel J	PLoS One	2012	2012-05-09	PMC3342283		10.1371/journal.pone.0035414	No
36816132	Novel maternal autoantibodies in autism spectrum disorder: Implications for screening and diagnosis	Mazón-Cabrera R, Liesenborgs J, Brône B, Vandormael P, Somers V.	Front Neurosci. 2023 Feb 2;17:1067833. doi: 10.3389/fnins.2023.1067833. eCollection 2023.	Mazón-Cabrera R	Front Neurosci	2023	2023-02-23	PMC9932693		10.3389/fnins.2023.1067833	No
35689137	Pilot Randomized Control Trial of an App-Based CBT Program for Reducing Anxiety in Individuals with ASD without Intellectual Disability	Yang YJ, Chung KM.	J Autism Dev Disord. 2023 Apr;53(4):1331-1346. doi: 10.1007/s10803-022-05617-9. Epub 2022 Jun 10.	Yang YJ	J Autism Dev Disord	2023	2022-06-10			10.1007/s10803-022-05617-9	No
22046307	Reversal of fragile X phenotypes by manipulation of AβPP/Aβ levels in Fmr1KO mice	Westmark CJ, Westmark PR, O'Riordan KJ, Ray BC, Hervey CM, Salamat MS, Abozeid SH, Stein KM, Stodola LA, Tranfaglia M, Burger C, Berry-Kravis EM, Malter JS.	PLoS One. 2011;6(10):e26549. doi: 10.1371/journal.pone.0026549. Epub 2011 Oct 26.	Westmark CJ	PLoS One	2011	2011-11-03	PMC3202540		10.1371/journal.pone.0026549	No
33016134	Transitioning from a low- to high-tech Augmentative and Alternative Communication (AAC) system: effects on augmented and vocal requesting	Alzrayer NM.	Augment Altern Commun. 2020 Sep;36(3):155-165. doi: 10.1080/07434618.2020.1813196. Epub 2020 Oct 5.	Alzrayer NM	Augment Altern Commun	2020	2020-10-05			10.1080/07434618.2020.1813196	No
34525947	Predicting progress in word learning for children with autism and minimal verbal skills	Brady NC, Kosirog C, Fleming K, Williams L.	J Neurodev Disord. 2021 Sep 15;13(1):36. doi: 10.1186/s11689-021-09386-x.	Brady NC	J Neurodev Disord	2021	2021-09-16	PMC8441036		10.1186/s11689-021-09386-x	No
34598714	A randomised controlled feasibility trial of music-assisted language telehealth intervention for minimally verbal autistic children-the MAP study protocol	Williams TI, Loucas T, Sin J, Jeremic M, Aslett G, Knight M, Fincham-Majumdar S, Liu F.	Pilot Feasibility Stud. 2021 Oct 1;7(1):182. doi: 10.1186/s40814-021-00918-9.	Williams TI	Pilot Feasibility Stud	2021	2021-10-02	PMC8485102		10.1186/s40814-021-00918-9	No
35393396	Maternal levels of acute phase proteins in early pregnancy and risk of autism spectrum disorders in offspring	Brynge M, Gardner R, Sjöqvist H, Karlsson H, Dalman C.	Transl Psychiatry. 2022 Apr 7;12(1):148. doi: 10.1038/s41398-022-01907-z.	Brynge M	Transl Psychiatry	2022	2022-04-08	PMC8989993		10.1038/s41398-022-01907-z	No
34008862	Loss of all three APP family members during development impairs synaptic function and plasticity, disrupts learning, and causes an autism-like phenotype	Steubler V, Erdinger S, Back MK, Ludewig S, Fässler D, Richter M, Han K, Slomianka L, Amrein I, von Engelhardt J, Wolfer DP, Korte M, Müller UC.	EMBO J. 2021 Jun 15;40(12):e107471. doi: 10.15252/embj.2020107471. Epub 2021 May 19.	Steubler V	EMBO J	2021	2021-05-19	PMC8204861		10.15252/embj.2020107471	No
35576565	Early Detection of Neurodevelopmental Disorders of Toddlers and Postnatal Depression by Mobile Health App: Observational Cross-sectional Study	Denis F, Maurier L, Carillo K, Ologeanu-Taddei R, Septans AL, Gepner A, Le Goff F, Desbois M, Demurger B, Silber D, Zeitoun JD, Assuied GP, Bonnot O.	JMIR Mhealth Uhealth. 2022 May 16;10(5):e38181. doi: 10.2196/38181.	Denis F	JMIR Mhealth Uhealth	2022	2022-05-16	PMC9152715		10.2196/38181	No
35418620	Chronic sodium bromide treatment relieves autistic-like behavioral deficits in three mouse models of autism	Derieux C, Léauté A, Brugoux A, Jaccaz D, Terrier C, Pin JP, Kniazeff J, Le Merrer J, Becker JAJ.	Neuropsychopharmacology. 2022 Aug;47(9):1680-1692. doi: 10.1038/s41386-022-01317-1. Epub 2022 Apr 13.	Derieux C	Neuropsychopharmacology	2022	2022-04-14	PMC9283539		10.1038/s41386-022-01317-1	No
29642715	Effects of dynamic text in an AAC app on sight word reading for individuals with autism spectrum disorder	Caron J, Light J, Holyfield C, McNaughton D.	Augment Altern Commun. 2018 Jun;34(2):143-154. doi: 10.1080/07434618.2018.1457715. Epub 2018 Apr 12.	Caron J	Augment Altern Commun	2018	2018-04-13			10.1080/07434618.2018.1457715	No
37537880	Development of oral health resources and a mobile app for caregivers and autistic children through consensus building	Tan BL, Nair R, Duggal MS, Aishworiya R, Tong HJ.	Autism. 2023 Aug 3:13623613231188768. doi: 10.1177/13623613231188768. Online ahead of print.	Tan BL	Autism	2023	2023-08-04			10.1177/13623613231188768	No
23840007	GFAP expression and social deficits in transgenic mice overexpressing human sAPPα	Bailey AR, Hou H, Song M, Obregon DF, Portis S, Barger S, Shytle D, Stock S, Mori T, Sanberg PG, Murphy T, Tan J.	Glia. 2013 Sep;61(9):1556-69. doi: 10.1002/glia.22544. Epub 2013 Jul 10.	Bailey AR	Glia	2013	2013-07-11	PMC3729742	NIHMS485581	10.1002/glia.22544	No
35900808	Effects of a Gamified, Behavior Change Technique-Based Mobile App on Increasing Physical Activity and Reducing Anxiety in Adults With Autism Spectrum Disorder: Feasibility Randomized Controlled Trial	Lee D, Frey GC, Cothran DJ, Harezlak J, Shih PC.	JMIR Form Res. 2022 Jul 28;6(7):e35701. doi: 10.2196/35701.	Lee D	JMIR Form Res	2022	2022-07-28	PMC9377470		10.2196/35701	No
34043925	Mobile application based early educational intervention for children with autism - a pilot trial	Mazumdar A, Banerjee M, Chatterjee B, Saha S, Gupta GS.	Disabil Rehabil Assist Technol. 2023 Aug;18(6):819-826. doi: 10.1080/17483107.2021.1927208. Epub 2021 May 27.	Mazumdar A	Disabil Rehabil Assist Technol	2023	2021-05-27			10.1080/17483107.2021.1927208	No
33483523	SHANK2 mutations impair apoptosis, proliferation and neurite outgrowth during early neuronal differentiation in SH-SY5Y cells	Unsicker C, Cristian FB, von Hahn M, Eckstein V, Rappold GA, Berkel S.	Sci Rep. 2021 Jan 22;11(1):2128. doi: 10.1038/s41598-021-81241-4.	Unsicker C	Sci Rep	2021	2021-01-23	PMC7822837		10.1038/s41598-021-81241-4	No
30912762	Caregiver Daily Reporting of Symptoms in Autism Spectrum Disorder: Observational Study Using Web and Mobile Apps	Bangerter A, Manyakov NV, Lewin D, Boice M, Skalkin A, Jagannatha S, Chatterjee M, Dawson G, Goodwin MS, Hendren R, Leventhal B, Shic F, Ness S, Pandina G.	JMIR Ment Health. 2019 Mar 26;6(3):e11365. doi: 10.2196/11365.	Bangerter A	JMIR Ment Health	2019	2019-03-27	PMC6454343		10.2196/11365	No
24836052	Effect of a social script iPad application for children with autism going to imaging	Johnson N, Bree O, Lalley EE, Rettler K, Grande P, Gani MO, Ahamed SI.	J Pediatr Nurs. 2014 Nov-Dec;29(6):651-9. doi: 10.1016/j.pedn.2014.04.007. Epub 2014 Apr 27.	Johnson N	J Pediatr Nurs	2014	2014-05-20			10.1016/j.pedn.2014.04.007	No
34183470	Autism Spectrum Disorder in the COVID 19 Era: New Challenges - New Solutions	Bharat R, Uzaina -, Niranjan S, Yadav T, Newman S, Marriott J, Smith G, Sawlani G.	Indian Pediatr. 2021 Sep 15;58(9):888-889. Epub 2021 Jun 28.	Bharat R	Indian Pediatr	2021	2021-06-29				Yes
31381860	Public transport planning tool for users on the autism spectrum: from concept to prototype	Rezae M, McMeekin D, Tan T, Krishna A, Lee H, Falkmer T.	Disabil Rehabil Assist Technol. 2021 Feb;16(2):177-187. doi: 10.1080/17483107.2019.1646818. Epub 2019 Aug 5.	Rezae M	Disabil Rehabil Assist Technol	2021	2019-08-06			10.1080/17483107.2019.1646818	No
32193406	Multi-modular AI Approach to Streamline Autism Diagnosis in Young Children	Abbas H, Garberson F, Liu-Mayo S, Glover E, Wall DP.	Sci Rep. 2020 Mar 19;10(1):5014. doi: 10.1038/s41598-020-61213-w.	Abbas H	Sci Rep	2020	2020-03-21	PMC7081341		10.1038/s41598-020-61213-w	Yes
29717196	EEG Analytics for Early Detection of Autism Spectrum Disorder: A data-driven approach	Bosl WJ, Tager-Flusberg H, Nelson CA.	Sci Rep. 2018 May 1;8(1):6828. doi: 10.1038/s41598-018-24318-x.	Bosl WJ	Sci Rep	2018	2018-05-03	PMC5931530		10.1038/s41598-018-24318-x	No
35176143	NeuCA web server: a neural network-based cell annotation tool with web-app and GUI	Duan D, He S, Huang E, Li Z, Feng H.	Bioinformatics. 2022 Apr 12;38(8):2361-2363. doi: 10.1093/bioinformatics/btac108.	Duan D	Bioinformatics	2022	2022-02-17	PMC9004646		10.1093/bioinformatics/btac108	No
32155778	A Preliminary Study of Cu Exposure Effects upon Alzheimer's Amyloid Pathology	Pilozzi A, Yu Z, Carreras I, Cormier K, Hartley D, Rogers J, Dedeoglu A, Huang X.	Biomolecules. 2020 Mar 6;10(3):408. doi: 10.3390/biom10030408.	Pilozzi A	Biomolecules	2020	2020-03-12	PMC7175127		10.3390/biom10030408	No
34028024	Improving pretend play for children with autism through experiencing the stimulus properties of real objects	Lee GT, Hu X, Liu Y, Yang Z.	J Appl Behav Anal. 2021 Sep;54(4):1369-1384. doi: 10.1002/jaba.843. Epub 2021 May 24.	Lee GT	J Appl Behav Anal	2021	2021-05-24			10.1002/jaba.843	No
26503990	A trial of an iPad™ intervention targeting social communication skills in children with autism	Fletcher-Watson S, Petrou A, Scott-Barrett J, Dicks P, Graham C, O'Hare A, Pain H, McConachie H.	Autism. 2016 Oct;20(7):771-82. doi: 10.1177/1362361315605624. Epub 2015 Oct 26.	Fletcher-Watson S	Autism	2016	2015-10-28	PMC5015758		10.1177/1362361315605624	No
28502837	Use of technology to facilitate physical activity in children with autism spectrum disorders: A pilot study	Bittner MD, Rigby BR, Silliman-French L, Nichols DL, Dillon SR.	Physiol Behav. 2017 Aug 1;177:242-246. doi: 10.1016/j.physbeh.2017.05.012. Epub 2017 May 11.	Bittner MD	Physiol Behav	2017	2017-05-16			10.1016/j.physbeh.2017.05.012	Yes
21731612	Increased secreted amyloid precursor protein-α (sAPPα) in severe autism: proposal of a specific, anabolic pathway and putative biomarker	Ray B, Long JM, Sokol DK, Lahiri DK.	PLoS One. 2011;6(6):e20405. doi: 10.1371/journal.pone.0020405. Epub 2011 Jun 22.	Ray B	PLoS One	2011	2011-07-07	PMC3120811		10.1371/journal.pone.0020405	No
24252310	The link between intraneuronal N-truncated amyloid-β peptide and oxidatively modified lipids in idiopathic autism and dup(15q11.2-q13)/autism	Frackowiak J, Mazur-Kolecka B, Schanen NC, Brown WT, Wegiel J.	Acta Neuropathol Commun. 2013 Sep 16;1:61. doi: 10.1186/2051-5960-1-61.	Frackowiak J	Acta Neuropathol Commun	2013	2013-11-21	PMC3893450		10.1186/2051-5960-1-61	No
36015887	Socially-Assistive Robots to Support Learning in Students on the Autism Spectrum: Investigating Educator Perspectives and a Pilot Trial of a Mobile Platform to Remove Barriers to Implementation	Silvera-Tawil D, Bruck S, Xiao Y, Bradford D.	Sensors (Basel). 2022 Aug 16;22(16):6125. doi: 10.3390/s22166125.	Silvera-Tawil D	Sensors (Basel)	2022	2022-08-26	PMC9416372		10.3390/s22166125	No
34788279	MGEnrichment: A web application for microglia gene list enrichment analysis	Jao J, Ciernia AV.	PLoS Comput Biol. 2021 Nov 17;17(11):e1009160. doi: 10.1371/journal.pcbi.1009160. eCollection 2021 Nov.	Jao J	PLoS Comput Biol	2021	2021-11-17	PMC8598070		10.1371/journal.pcbi.1009160	No
25300441	Impact of acamprosate on plasma amyloid-β precursor protein in youth: a pilot analysis in fragile X syndrome-associated and idiopathic autism spectrum disorder suggests a pharmacodynamic protein marker	Erickson CA, Ray B, Maloney B, Wink LK, Bowers K, Schaefer TL, McDougle CJ, Sokol DK, Lahiri DK.	J Psychiatr Res. 2014 Dec;59:220-8. doi: 10.1016/j.jpsychires.2014.07.011. Epub 2014 Aug 19.	Erickson CA	J Psychiatr Res	2014	2014-10-11	PMC4253657	NIHMS624122	10.1016/j.jpsychires.2014.07.011	No
34504446	A Phase II Randomized, Double-Blind, Placebo-Controlled Study of the Efficacy, Safety, and Tolerability of Arbaclofen Administered for the Treatment of Social Function in Children and Adolescents With Autism Spectrum Disorders: Study Protocol for AIMS-2-TRIALS-CT1	Parellada M, San José Cáceres A, Palmer M, Delorme R, Jones EJH, Parr JR, Anagnostou E, Murphy DGM, Loth E, Wang PP, Charman T, Strydom A, Arango C.	Front Psychiatry. 2021 Aug 24;12:701729. doi: 10.3389/fpsyt.2021.701729. eCollection 2021.	Parellada M	Front Psychiatry	2021	2021-09-10	PMC8421761		10.3389/fpsyt.2021.701729	No
35496358	Making Progress Monitoring Easier and More Motivating: Developing a Client Data Collection App Incorporating User-Centered Design and Behavioral Economics Insights	Nuske HJ, Buck J, Ramesh B, Becker-Haimes EM, Zentgraf K, Mandell DS.	Soc Sci (Basel). 2022 Mar;11(3):106. doi: 10.3390/socsci11030106. Epub 2022 Mar 3.	Nuske HJ	Soc Sci (Basel)	2022	2022-05-02	PMC9053102	NIHMS1796380	10.3390/socsci11030106	No
30569407	Brief Report: Pilot Study of a Novel Interactive Digital Treatment to Improve Cognitive Control in Children with Autism Spectrum Disorder and Co-occurring ADHD Symptoms	Yerys BE, Bertollo JR, Kenworthy L, Dawson G, Marco EJ, Schultz RT, Sikich L.	J Autism Dev Disord. 2019 Apr;49(4):1727-1737. doi: 10.1007/s10803-018-3856-7.	Yerys BE	J Autism Dev Disord	2019	2018-12-21			10.1007/s10803-018-3856-7	No
30604349	The Interactive Trauma Scale: A Web-Based Measure for Children with Autism	Hoover DW, Romero EMG.	J Autism Dev Disord. 2019 Apr;49(4):1686-1692. doi: 10.1007/s10803-018-03864-3.	Hoover DW	J Autism Dev Disord	2019	2019-01-04			10.1007/s10803-018-03864-3	No
27534317	Developing a User-Centred Planning Tool for Young Adults with Development Disorders: A Research-Based Teaching Project	Ribu K, Patel T.	Stud Health Technol Inform. 2016;229:283-6.	Ribu K	Stud Health Technol Inform	2016	2016-08-19				No
32266683	A Pilot Randomised Control Trial of Digitally-Mediated Social Stories for Children on the Autism Spectrum	Hanrahan R, Smith E, Johnson H, Constantin A, Brosnan M.	J Autism Dev Disord. 2020 Dec;50(12):4243-4257. doi: 10.1007/s10803-020-04490-8.	Hanrahan R	J Autism Dev Disord	2020	2020-04-09	PMC7677143		10.1007/s10803-020-04490-8	No
32951500	Usability inquiry of a gamified behavior change app for increasing physical activity and reducing sedentary behavior in adults with and without autism spectrum disorder	Lee D, Frey GC, Min A, Kim B, Cothran DJ, Bellini S, Han K, Shih PC.	Health Informatics J. 2020 Dec;26(4):2992-3008. doi: 10.1177/1460458220952909. Epub 2020 Sep 19.	Lee D	Health Informatics J	2020	2020-09-21			10.1177/1460458220952909	No
35746215	Motor Signatures in Digitized Cognitive and Memory Tests Enhances Characterization of Parkinson's Disease	Ryu J, Torres EB.	Sensors (Basel). 2022 Jun 11;22(12):4434. doi: 10.3390/s22124434.	Ryu J	Sensors (Basel)	2022	2022-06-24	PMC9231034		10.3390/s22124434	No
33292697	Feasibility of an app-based parent-mediated speech production intervention for minimally verbal autistic children: development and pilot testing of a new intervention	Saul J, Norbury C.	Pilot Feasibility Stud. 2020 Nov 25;6(1):185. doi: 10.1186/s40814-020-00726-7.	Saul J	Pilot Feasibility Stud	2020	2020-12-09	PMC7687695		10.1186/s40814-020-00726-7	No
37333916	Shorter telomere length in children with autism spectrum disorder is associated with oxidative stress	Zhang T, Sun Y, Wei J, Zhao G, Hao W, Lv Z, Chen X, Liu Y, Wei F.	Front Psychiatry. 2023 Jun 2;14:1209638. doi: 10.3389/fpsyt.2023.1209638. eCollection 2023.	Zhang T	Front Psychiatry	2023	2023-06-19	PMC10272824		10.3389/fpsyt.2023.1209638	No
25954336	Developing an eBook-Integrated High-Fidelity Mobile App Prototype for Promoting Child Motor Skills and Taxonomically Assessing Children's Emotional Responses Using Face and Sound Topology	Brown W 3rd, Liu C, John RM, Ford P.	AMIA Annu Symp Proc. 2014 Nov 14;2014:333-42. eCollection 2014.	Brown W 3rd	AMIA Annu Symp Proc	2014	2015-05-09	PMC4419938			Yes
33050080	Digitized Autism Observation Diagnostic Schedule: Social Interactions beyond the Limits of the Naked Eye	Bokadia H, Rai R, Torres EB.	J Pers Med. 2020 Oct 8;10(4):159. doi: 10.3390/jpm10040159.	Bokadia H	J Pers Med	2020	2020-10-14	PMC7711822		10.3390/jpm10040159	No
33787501	Optimizing Engagement in an Online Dietary Intervention for Depression (My Food & Mood Version 3.0): Cohort Study	Young CL, Mohebbi M, Staudacher HM, Kay-Lambkin F, Berk M, Jacka FN, O'Neil A.	JMIR Ment Health. 2021 Mar 31;8(3):e24871. doi: 10.2196/24871.	Young CL	JMIR Ment Health	2021	2021-03-31	PMC8047812		10.2196/24871	No
29153002	The use of behavior modeling training in a mobile app parent training program to improve functional communication of young children with autism spectrum disorder	Law GC, Neihart M, Dutt A.	Autism. 2018 May;22(4):424-439. doi: 10.1177/1362361316683887. Epub 2017 Mar 1.	Law GC	Autism	2018	2017-11-21			10.1177/1362361316683887	No
29385847	Comparing the effectiveness of two app-based number lines to teach price comparison to students with autism spectrum disorders	Weng PL, Bouck EC.	Disabil Rehabil Assist Technol. 2019 Apr;14(3):281-291. doi: 10.1080/17483107.2018.1430869. Epub 2018 Feb 1.	Weng PL	Disabil Rehabil Assist Technol	2019	2018-02-02			10.1080/17483107.2018.1430869	No
36349120	Abnormal brain state distribution and network connectivity in a SYNGAP1 rat model	Buller-Peralta I, Maicas-Royo J, Lu Z, Till SM, Wood ER, Kind PC, Escudero J, Gonzalez-Sulser A.	Brain Commun. 2022 Oct 15;4(6):fcac263. doi: 10.1093/braincomms/fcac263. eCollection 2022.	Buller-Peralta I	Brain Commun	2022	2022-11-09	PMC9638780		10.1093/braincomms/fcac263	No
22937258	Decreased levels of EGF in plasma of children with autism spectrum disorder	Onore C, Van de Water J, Ashwood P.	Autism Res Treat. 2012;2012:205362. doi: 10.1155/2012/205362. Epub 2012 Mar 5.	Onore C	Autism Res Treat	2012	2012-09-01	PMC3420731		10.1155/2012/205362	No
32208862	Using AAC video visual scene displays to increase participation and communication within a volunteer activity for adolescents with complex communication needs	Babb S, McNaughton D, Light J, Caron J, Wydner K, Jung S.	Augment Altern Commun. 2020 Mar;36(1):31-42. doi: 10.1080/07434618.2020.1737966. Epub 2020 Mar 25.	Babb S	Augment Altern Commun	2020	2020-03-27			10.1080/07434618.2020.1737966	No
34876798	Fostering parents-professional collaboration for facilitating the school inclusion of students with ASD: design of the "ToGather" web-based prototype	Mazon C, Etchegoyhen K, Saint-Supery I, Amestoy A, Bouvard M, Consel C, Sauzéon H.	Educ Technol Res Dev. 2022;70(1):231-262. doi: 10.1007/s11423-021-10073-w. Epub 2021 Dec 2.	Mazon C	Educ Technol Res Dev	2022	2021-12-08	PMC8638642		10.1007/s11423-021-10073-w	No
33917303	Watching Videos and Television Is Related to a Lower Development of Complex Language Comprehension in Young Children with Autism	Fridberg E, Khokhlovich E, Vyshedskiy A.	Healthcare (Basel). 2021 Apr 6;9(4):423. doi: 10.3390/healthcare9040423.	Fridberg E	Healthcare (Basel)	2021	2021-04-30	PMC8067341		10.3390/healthcare9040423	No
29026509	Development and evaluation of a speech-generating AAC mobile app for minimally verbal children with autism spectrum disorder in Mainland China	An S, Feng X, Dai Y, Bo H, Wang X, Li M, Woo JZ, Liang X, Guo C, Liu CX, Wei L.	Mol Autism. 2017 Oct 3;8:52. doi: 10.1186/s13229-017-0165-5. eCollection 2017.	An S	Mol Autism	2017	2017-10-14	PMC5627471		10.1186/s13229-017-0165-5	No
23739360	Using sensors and facial expression recognition to personalize emotion learning for autistic children	Gay V, Leijdekkers P, Wong F.	Stud Health Technol Inform. 2013;189:71-6.	Gay V	Stud Health Technol Inform	2013	2013-06-07				No
16948926	High levels of Alzheimer beta-amyloid precursor protein (APP) in children with severely autistic behavior and aggression	Sokol DK, Chen D, Farlow MR, Dunn DW, Maloney B, Zimmer JA, Lahiri DK.	J Child Neurol. 2006 Jun;21(6):444-9. doi: 10.1177/08830738060210062201.	Sokol DK	J Child Neurol	2006	2006-09-05			10.1177/08830738060210062201	No
37106578	5Minutes4Myself: Development of a Wellness Program for Caregivers of Children with Autism	Larson EA.	Can J Occup Ther. 2023 Apr 27:84174231172036. doi: 10.1177/00084174231172036. Online ahead of print.	Larson EA	Can J Occup Ther	2023	2023-04-28			10.1177/00084174231172036	No
26398526	Epigenetic Regulation in Amyloid Precursor Protein with Genomic Rearrangements and the Lesch-Nyhan Syndrome	Nguyen KV.	Nucleosides Nucleotides Nucleic Acids. 2015;34(10):674-90. doi: 10.1080/15257770.2015.1071844. Epub 2015 Sep 23.	Nguyen KV	Nucleosides Nucleotides Nucleic Acids	2015	2015-09-24			10.1080/15257770.2015.1071844	No
34108905	A Randomized Case Series Approach to Testing Efficacy of Interventions for Minimally Verbal Autistic Children	Saul J, Norbury C.	Front Psychol. 2021 May 24;12:621920. doi: 10.3389/fpsyg.2021.621920. eCollection 2021.	Saul J	Front Psychol	2021	2021-06-10	PMC8182798		10.3389/fpsyg.2021.621920	No
32793003	Adding a Dimension to the Dichotomy: Affective Processes Are Implicated in the Relationship Between Autistic and Schizotypal Traits	Larson FV, Wagner AP, Chisholm K, Reniers RLEP, Wood SJ.	Front Psychiatry. 2020 Jul 24;11:712. doi: 10.3389/fpsyt.2020.00712. eCollection 2020.	Larson FV	Front Psychiatry	2020	2020-08-15	PMC7393992		10.3389/fpsyt.2020.00712	No
37470259	Leisure Participation of Autistic Adults: An Ecological Momentary Assessment Feasibility Study	Song W, Zheng L, Tichá R, Abery B, Nguyen-Feng VN.	Am J Intellect Dev Disabil. 2023 Jul 1;128(4):319-333. doi: 10.1352/1944-7558-128.4.319.	Song W	Am J Intellect Dev Disabil	2023	2023-07-20			10.1352/1944-7558-128.4.319	No
30475454	A pilot community-based randomized comparison of speech generating devices and the picture exchange communication system for children diagnosed with autism spectrum disorder	Gilroy SP, Leader G, McCleery JP.	Autism Res. 2018 Dec;11(12):1701-1711. doi: 10.1002/aur.2025. Epub 2018 Nov 26.	Gilroy SP	Autism Res	2018	2018-11-27			10.1002/aur.2025	No
34705567	Auditory-Motor Mapping Training Facilitates Speech and Word Learning in Tone Language-Speaking Children With Autism: An Early Efficacy Study	Yan J, Chen F, Gao X, Peng G.	J Speech Lang Hear Res. 2021 Dec 13;64(12):4664-4681. doi: 10.1044/2021_JSLHR-21-00029. Epub 2021 Oct 27.	Yan J	J Speech Lang Hear Res	2021	2021-10-27			10.1044/2021_JSLHR-21-00029	No
32104792	A Longitudinal MRI Study of Amygdala and Hippocampal Subfields for Infants with Risk of Autism	Li G, Chen MH, Li G, Wu D, Lian C, Sun Q, Shen D, Wang L.	Graph Learn Med Imaging (2019). 2019 Oct;11849:164-171. doi: 10.1007/978-3-030-35817-4_20. Epub 2019 Nov 14.	Li G	Graph Learn Med Imaging (2019)	2019	2020-02-28	PMC7043018	NIHMS1060321	10.1007/978-3-030-35817-4_20	No
31952489	Study protocol for an evaluation of ASDetect - a Mobile application for the early detection of autism	Barbaro J, Yaari M.	BMC Pediatr. 2020 Jan 18;20(1):21. doi: 10.1186/s12887-019-1888-6.	Barbaro J	BMC Pediatr	2020	2020-01-19	PMC6969425		10.1186/s12887-019-1888-6	No
37522637	Enhancing emotion recognition in young autistic children with or without attention-deficit/hyperactivity disorder in Hong Kong using a Chinese App version of The Transporters	Chan JK, Cheung TC, Chan CW, Fang F, Lai KY, Sun X, O'Reilly H, Golan O, Allison C, Baron-Cohen S, Leung PW.	Autism. 2023 Jul 31:13623613231187176. doi: 10.1177/13623613231187176. Online ahead of print.	Chan JK	Autism	2023	2023-07-31			10.1177/13623613231187176	No
30872988	An Observational Study With the Janssen Autism Knowledge Engine (JAKE(®)) in Individuals With Autism Spectrum Disorder	Ness SL, Bangerter A, Manyakov NV, Lewin D, Boice M, Skalkin A, Jagannatha S, Chatterjee M, Dawson G, Goodwin MS, Hendren R, Leventhal B, Shic F, Frazier JA, Janvier Y, King BH, Miller JS, Smith CJ, Tobe RH, Pandina G.	Front Neurosci. 2019 Feb 27;13:111. doi: 10.3389/fnins.2019.00111. eCollection 2019.	Ness SL	Front Neurosci	2019	2019-03-16	PMC6402449		10.3389/fnins.2019.00111	Yes
27760533	Randomised controlled trial of an iPad based early intervention for autism: TOBY playpad study protocol	Granich J, Dass A, Busacca M, Moore D, Anderson A, Venkatesh S, Duong T, Vellanki P, Richdale A, Trembath D, Cairns D, Marshall W, Rodwell T, Rayner M, Whitehouse AJ.	BMC Pediatr. 2016 Oct 19;16(1):167. doi: 10.1186/s12887-016-0704-9.	Granich J	BMC Pediatr	2016	2016-10-21	PMC5069784		10.1186/s12887-016-0704-9	No
25956630	Protein expression of targets of the FMRP regulon is altered in brains of subjects with schizophrenia and mood disorders	Folsom TD, Thuras PD, Fatemi SH.	Schizophr Res. 2015 Jul;165(2-3):201-11. doi: 10.1016/j.schres.2015.04.012. Epub 2015 May 5.	Folsom TD	Schizophr Res	2015	2015-05-10	PMC5037955	NIHMS681983	10.1016/j.schres.2015.04.012	No
36737475	A tablet-based game for the assessment of visual motor skills in autistic children	Perochon S, Matias Di Martino J, Carpenter KLH, Compton S, Davis N, Espinosa S, Franz L, Rieder AD, Sullivan C, Sapiro G, Dawson G.	NPJ Digit Med. 2023 Feb 3;6(1):17. doi: 10.1038/s41746-023-00762-6.	Perochon S	NPJ Digit Med	2023	2023-02-03	PMC9898502		10.1038/s41746-023-00762-6	Yes
31304303	Automatic emotion and attention analysis of young children at home: a ResearchKit autism feasibility study	Egger HL, Dawson G, Hashemi J, Carpenter KLH, Espinosa S, Campbell K, Brotkin S, Schaich-Borg J, Qiu Q, Tepper M, Baker JP, Bloomfield RA Jr, Sapiro G.	NPJ Digit Med. 2018 Jun 1;1:20. doi: 10.1038/s41746-018-0024-6. eCollection 2018.	Egger HL	NPJ Digit Med	2018	2019-07-16	PMC6550157		10.1038/s41746-018-0024-6	Yes
30257174	The Emerging Role of Neurodiagnostic Informatics in Integrated Neurological and Mental Health Care	Bosl WJ.	Neurodiagn J. 2018;58(3):143-153. doi: 10.1080/21646821.2018.1508983.	Bosl WJ	Neurodiagn J	2018	2018-09-27			10.1080/21646821.2018.1508983	No
24652601	Interventions based on the Theory of Mind cognitive model for autism spectrum disorder (ASD)	Fletcher-Watson S, McConnell F, Manola E, McConachie H.	Cochrane Database Syst Rev. 2014 Mar 21;2014(3):CD008785. doi: 10.1002/14651858.CD008785.pub2.	Fletcher-Watson S	Cochrane Database Syst Rev	2014	2014-03-22	PMC6923148		10.1002/14651858.CD008785.pub2	No
28268841	AMP: A platform for managing and mining data in the treatment of Autism Spectrum Disorder	Linstead E, Burns R, Duy Nguyen, Tyler D.	Annu Int Conf IEEE Eng Med Biol Soc. 2016 Aug;2016:2545-2549. doi: 10.1109/EMBC.2016.7591249.	Linstead E	Annu Int Conf IEEE Eng Med Biol Soc	2016	2017-03-09			10.1109/EMBC.2016.7591249	No
33583287	Typical preschoolers' perceptions of augmentative and alternative communication modes of a preschooler with autism spectrum disorder	Lorah E, Holyfield C, Kucharczyk S.	Augment Altern Commun. 2021 Mar;37(1):52-63. doi: 10.1080/07434618.2020.1864469. Epub 2021 Feb 13.	Lorah E	Augment Altern Commun	2021	2021-02-15			10.1080/07434618.2020.1864469	No
31843858	Executive Summary: Identification, Evaluation, and Management of Children With Autism Spectrum Disorder	Hyman SL, Levy SE, Myers SM; COUNCIL ON CHILDREN WITH DISABILITIES, SECTION ON DEVELOPMENTAL AND BEHAVIORAL PEDIATRICS.	Pediatrics. 2020 Jan;145(1):e20193448. doi: 10.1542/peds.2019-3448. Epub 2019 Dec 16.	Hyman SL	Pediatrics	2020	2019-12-18			10.1542/peds.2019-3448	No
29208588	App-Supported Promotion of Child Growth and Development by Community Health Workers in Kenya: Feasibility and Acceptability Study	van Heerden A, Sen D, Desmond C, Louw J, Richter L.	JMIR Mhealth Uhealth. 2017 Dec 5;5(12):e182. doi: 10.2196/mhealth.6911.	van Heerden A	JMIR Mhealth Uhealth	2017	2017-12-07	PMC5736876		10.2196/mhealth.6911	No
36718219	Using an App-Based Token Economy to Increase Engagement in Daily Living and Vocational Tasks with Adults with Developmental Disabilities	Beahm LA, Ingvarsson ET, Funk N, Haskins L, Frazier J.	Behav Anal Pract. 2023 Jan 25:1-14. doi: 10.1007/s40617-023-00774-4. Online ahead of print.	Beahm LA	Behav Anal Pract	2023	2023-01-31	PMC9876415		10.1007/s40617-023-00774-4	No
37137954	Blink rate and facial orientation reveal distinctive patterns of attentional engagement in autistic toddlers: a digital phenotyping approach	Krishnappa Babu PR, Aikat V, Di Martino JM, Chang Z, Perochon S, Espinosa S, Aiello R, L H Carpenter K, Compton S, Davis N, Eichner B, Flowers J, Franz L, Dawson G, Sapiro G.	Sci Rep. 2023 May 3;13(1):7158. doi: 10.1038/s41598-023-34293-7.	Krishnappa Babu PR	Sci Rep	2023	2023-05-03	PMC10156751		10.1038/s41598-023-34293-7	Yes
33617413	The effects of AAC video visual scene display technology on the communicative turns of preschoolers with autism spectrum disorder	Chapin SE, McNaughton D, Light J, McCoy A, Caron J, Lee DL.	Assist Technol. 2022 Sep 3;34(5):577-587. doi: 10.1080/10400435.2021.1893235. Epub 2021 Apr 6.	Chapin SE	Assist Technol	2022	2021-02-22	PMC8492768	NIHMS1692439	10.1080/10400435.2021.1893235	No
27325702	Amyloid Precursor Protein (APP) May Act as a Substrate and a Recognition Unit for CRL4CRBN and Stub1 E3 Ligases Facilitating Ubiquitination of Proteins Involved in Presynaptic Functions and Neurodegeneration	Del Prete D, Rice RC, Rajadhyaksha AM, D'Adamio L.	J Biol Chem. 2016 Aug 12;291(33):17209-27. doi: 10.1074/jbc.M116.733626. Epub 2016 Jun 20.	Del Prete D	J Biol Chem	2016	2016-06-22	PMC5016122		10.1074/jbc.M116.733626	No
32345355	Enhanced accumulation of N-terminally truncated Aβ with and without pyroglutamate-11 modification in parvalbumin-expressing GABAergic neurons in idiopathic and dup15q11.2-q13 autism	Frackowiak J, Mazur-Kolecka B, Mehta P, Wegiel J.	Acta Neuropathol Commun. 2020 Apr 28;8(1):58. doi: 10.1186/s40478-020-00923-8.	Frackowiak J	Acta Neuropathol Commun	2020	2020-04-30	PMC7189730		10.1186/s40478-020-00923-8	No
37409354	Epimutation detection in the clinical context: guidelines and a use case from a new Bioconductor package	Ruiz-Arenas C, Abarrategui L, Hernandez-Ferrer C, Escribà-Montagut X, Pelegrí-Sisó D, Ryser-Welch P, Vrijheid M, Bustamante M, Grazuleviciene R, Lepeule J, Mathai M, Vafeiadi M, Beltran S, Pérez-Jurado LA, González JR.	Epigenetics. 2023 Dec;18(1):2230670. doi: 10.1080/15592294.2023.2230670.	Ruiz-Arenas C	Epigenetics	2023	2023-07-06	PMC10327521		10.1080/15592294.2023.2230670	No
31289988	Appropriateness of the TOBY Application, an iPad Intervention for Children with Autism Spectrum Disorder: A Thematic Approach	Parsons D, Wilson NJ, Vaz S, Lee H, Cordier R.	J Autism Dev Disord. 2019 Oct;49(10):4053-4066. doi: 10.1007/s10803-019-04115-9.	Parsons D	J Autism Dev Disord	2019	2019-07-11			10.1007/s10803-019-04115-9	Yes
25705365	Antipurinergic therapy corrects the autism-like features in the Fragile X (Fmr1 knockout) mouse model	Naviaux JC, Wang L, Li K, Bright AT, Alaynick WA, Williams KR, Powell SB, Naviaux RK.	Mol Autism. 2015 Jan 13;6:1. doi: 10.1186/2040-2392-6-1. eCollection 2015.	Naviaux JC	Mol Autism	2015	2015-02-24	PMC4334917		10.1186/2040-2392-6-1	No
37295829	Early biomarkers of neurodevelopmental disorders in preterm infants: protocol for a longitudinal cohort study	Zhao Y, Liu Y, Gao X, Wang D, Wang N, Xie R, Tong X, He Y, Yang L.	BMJ Open. 2023 Jun 9;13(6):e070230. doi: 10.1136/bmjopen-2022-070230.	Zhao Y	BMJ Open	2023	2023-06-09	PMC10277126		10.1136/bmjopen-2022-070230	No
23803181	Impairment of fragile X mental retardation protein-metabotropic glutamate receptor 5 signaling and its downstream cognates ras-related C3 botulinum toxin substrate 1, amyloid beta A4 precursor protein, striatal-enriched protein tyrosine phosphatase, and homer 1, in autism: a postmortem study in cerebellar vermis and superior frontal cortex	Fatemi SH, Folsom TD, Kneeland RE, Yousefi MK, Liesch SB, Thuras PD.	Mol Autism. 2013 Jun 26;4(1):21. doi: 10.1186/2040-2392-4-21.	Fatemi SH	Mol Autism	2013	2013-06-28	PMC3702477		10.1186/2040-2392-4-21	No
35018586	Characterizing Daily-Life Social Interactions in Adolescents and Young Adults with Neurodevelopmental Disorders: A Comparison Between Individuals with Autism Spectrum Disorders and 22q11.2 Deletion Syndrome	Feller C, Ilen L, Eliez S, Schneider M.	J Autism Dev Disord. 2023 Jan;53(1):245-262. doi: 10.1007/s10803-021-05423-9. Epub 2022 Jan 11.	Feller C	J Autism Dev Disord	2023	2022-01-12	PMC9889413		10.1007/s10803-021-05423-9	No
28543302	A randomised controlled trial of an iPad-based application to complement early behavioural intervention in Autism Spectrum Disorder	Whitehouse AJO, Granich J, Alvares G, Busacca M, Cooper MN, Dass A, Duong T, Harper R, Marshall W, Richdale A, Rodwell T, Trembath D, Vellanki P, Moore DW, Anderson A.	J Child Psychol Psychiatry. 2017 Sep;58(9):1042-1052. doi: 10.1111/jcpp.12752. Epub 2017 May 25.	Whitehouse AJO	J Child Psychol Psychiatry	2017	2017-05-26			10.1111/jcpp.12752	No
29482677	Communication Application for Use During the First Dental Visit for Children and Adolescents with Autism Spectrum Disorders	Zink AG, Molina EC, Diniz MB, Santos MTBR, Guaré RO.	Pediatr Dent. 2018 Jan 1;40(1):18-22.	Zink AG	Pediatr Dent	2018	2018-02-28				No
35204020	Integrating a New Online Platform in Primary Care for Early Detection, Referral, and Intervention in Autism Spectrum Disorder: The First Italian Pivotal Project	Colombo P, Buo N, Busti Ceccarelli S, Molteni M.	Brain Sci. 2022 Feb 12;12(2):256. doi: 10.3390/brainsci12020256.	Colombo P	Brain Sci	2022	2022-02-25	PMC8869863		10.3390/brainsci12020256	No
35962462	Training and Profiling a Pediatric Facial Expression Classifier for Children on Mobile Devices: Machine Learning Study	Banerjee A, Mutlu OC, Kline A, Surabhi S, Washington P, Wall DP.	JMIR Form Res. 2023 Mar 21;7:e39917. doi: 10.2196/39917.	Banerjee A	JMIR Form Res	2023	2022-08-12	PMC10131663		10.2196/39917	Yes
30421945	Exploring the use of Sidekicks! For children with autism spectrum disorder (ASD)	Birtwell KB, Platner AK, Nowinski LA.	Psychol Serv. 2019 May;16(2):266-270. doi: 10.1037/ser0000301. Epub 2018 Nov 12.	Birtwell KB	Psychol Serv	2019	2018-11-14			10.1037/ser0000301	No
29018317	JAKE® Multimodal Data Capture System: Insights from an Observational Study of Autism Spectrum Disorder	Ness SL, Manyakov NV, Bangerter A, Lewin D, Jagannatha S, Boice M, Skalkin A, Dawson G, Janvier YM, Goodwin MS, Hendren R, Leventhal B, Shic F, Cioccia W, Pandina G.	Front Neurosci. 2017 Sep 26;11:517. doi: 10.3389/fnins.2017.00517. eCollection 2017.	Ness SL	Front Neurosci	2017	2017-10-12	PMC5623040		10.3389/fnins.2017.00517	Yes
31973713	Point OutWords: protocol for a feasibility randomised controlled trial of a motor skills intervention to promote communicative development in non-verbal children with autism	McKinney A, Hotson KL, Rybicki A, Weisblatt EJL, Días C, Foster J, Villar SS, Murphy S, Belmonte MK.	Trials. 2020 Jan 23;21(1):109. doi: 10.1186/s13063-019-3931-1.	McKinney A	Trials	2020	2020-01-25	PMC6979327		10.1186/s13063-019-3931-1	No
32835895	A twelve-month follow-up of an information communication technology delivered intervention for children with autism spectrum disorder living in regional Australia	Parsons D, Vaz S, Lee H, Robinson C, Cordier R.	Res Dev Disabil. 2020 Nov;106:103743. doi: 10.1016/j.ridd.2020.103743. Epub 2020 Aug 21.	Parsons D	Res Dev Disabil	2020	2020-08-25			10.1016/j.ridd.2020.103743	No
34645790	Mitochondrial morphology is associated with respiratory chain uncoupling in autism spectrum disorder	Frye RE, Lionnard L, Singh I, Karim MA, Chajra H, Frechet M, Kissa K, Racine V, Ammanamanchi A, McCarty PJ, Delhey L, Tippett M, Rose S, Aouacheria A.	Transl Psychiatry. 2021 Oct 13;11(1):527. doi: 10.1038/s41398-021-01647-6.	Frye RE	Transl Psychiatry	2021	2021-10-14	PMC8514530		10.1038/s41398-021-01647-6	No
36780220	Designing an App for Parents and Caregivers to Promote Cognitive and Socioemotional Development and Well-being Among Children Aged 0 to 5 Years in Diverse Cultural Settings: Scientific Framework	Crouse JJ, LaMonica HM, Song YJC, Boulton KA, Rohleder C, DeMayo MM, Wilson CE, Loblay V, Hindmarsh G, Stratigos T, Krausz M, Foo N, Teo M, Hunter A, Guastella AJ, Banati RB, Troy J, Hickie IB.	JMIR Pediatr Parent. 2023 Feb 13;6:e38921. doi: 10.2196/38921.	Crouse JJ	JMIR Pediatr Parent	2023	2023-02-13	PMC9972208		10.2196/38921	No
35295772	Empowering Families Through Technology: A Mobile-Health Project to Reduce the TAND Identification and Treatment Gap (TANDem)	Heunis TM, Bissell S, Byars AW, Capal JK, Chambers N, Cukier S, Davis PE, De Waele L, Flinn J, Gardner-Lubbe S, Gipson T, Kingswood JC, Krueger DA, Kumm AJ, Sahin M, Schoeters E, Smith C, Srivastava S, Takei M, Vanclooster S, van Eeghen AM, Waltereit R, Jansen AC, de Vries PJ.	Front Psychiatry. 2022 Feb 28;13:834628. doi: 10.3389/fpsyt.2022.834628. eCollection 2022.	Heunis TM	Front Psychiatry	2022	2022-03-17	PMC8919327		10.3389/fpsyt.2022.834628	No
34639752	Regul-A: A Technological Application for Sensory Regulation of Children with Autism Spectrum Disorder in the Home Context	Reis H, Eusébio I, Sousa M, Ferreira M, Pereira R, Dias S, Reis CI.	Int J Environ Res Public Health. 2021 Oct 5;18(19):10452. doi: 10.3390/ijerph181910452.	Reis H	Int J Environ Res Public Health	2021	2021-10-13	PMC8508158		10.3390/ijerph181910452	No
23063420	Myeloid dendritic cells frequencies are increased in children with autism spectrum disorder and associated with amygdala volume and repetitive behaviors	Breece E, Paciotti B, Nordahl CW, Ozonoff S, Van de Water JA, Rogers SJ, Amaral D, Ashwood P.	Brain Behav Immun. 2013 Jul;31:69-75. doi: 10.1016/j.bbi.2012.10.006. Epub 2012 Oct 11.	Breece E	Brain Behav Immun	2013	2012-10-16	PMC4229011	NIHMS414125	10.1016/j.bbi.2012.10.006	No
31315858	Phase 3 diagnostic evaluation of a smart tablet serious game to identify autism in 760 children 3-5 years old in Sweden and the United Kingdom	Millar L, McConnachie A, Minnis H, Wilson P, Thompson L, Anzulewicz A, Sobota K, Rowe P, Gillberg C, Delafield-Butt J.	BMJ Open. 2019 Jul 16;9(7):e026226. doi: 10.1136/bmjopen-2018-026226.	Millar L	BMJ Open	2019	2019-07-19	PMC6661582		10.1136/bmjopen-2018-026226	Yes
37406026	Molehill Mountain feasibility study: Protocol for a non-randomised pilot trial of a novel app-based anxiety intervention for autistic people	Oakley B, Boatman C, Doswell S, Dittner A, Clarke A, Ozsivadjian A, Kent R, Judd A, Baldoza S, Hearn A, Murphy D, Simonoff E; Molehill Mountain Advisory Group.	PLoS One. 2023 Jul 5;18(7):e0286792. doi: 10.1371/journal.pone.0286792. eCollection 2023.	Oakley B	PLoS One	2023	2023-07-05	PMC10321642		10.1371/journal.pone.0286792	No
23957298	Impact of PECS tablet computer app on receptive identification of pictures given a verbal stimulus	Ganz JB, Hong ER, Goodwyn F, Kite E, Gilliland W.	Dev Neurorehabil. 2015 Apr;18(2):82-7. doi: 10.3109/17518423.2013.821539. Epub 2013 Aug 19.	Ganz JB	Dev Neurorehabil	2015	2013-08-21			10.3109/17518423.2013.821539	No
33015060	Upregulation of Prickle2 Ameliorates Alzheimer's Disease-Like Pathology in a Transgenic Mouse Model of Alzheimer's Disease	Sun F, Jiang F, Zhang N, Li H, Tian W, Liu W.	Front Cell Dev Biol. 2020 Sep 8;8:565020. doi: 10.3389/fcell.2020.565020. eCollection 2020.	Sun F	Front Cell Dev Biol	2020	2020-10-05	PMC7509431		10.3389/fcell.2020.565020	No
31978410	Decreased mitochondrial DNA copy number in children with cerebral palsy quantified by droplet digital PCR	Lu B, Zeng F, Xing W, Liang L, Huo J, Tan C, Zhu L, Liu Z.	Clin Chim Acta. 2020 Apr;503:122-127. doi: 10.1016/j.cca.2020.01.018. Epub 2020 Jan 21.	Lu B	Clin Chim Acta	2020	2020-01-25			10.1016/j.cca.2020.01.018	No
26996540	The number of Purkinje neurons and their topology in the cerebellar vermis of normal and reln haplodeficient mouse	Magliaro C, Cocito C, Bagatella S, Merighi A, Ahluwalia A, Lossi L.	Ann Anat. 2016 Sep;207:68-75. doi: 10.1016/j.aanat.2016.02.009. Epub 2016 Mar 17.	Magliaro C	Ann Anat	2016	2016-03-22			10.1016/j.aanat.2016.02.009	No
30541258	[Teaching tooth brushing to children with autistic spectrum disorder : A tablet-based training programme.]	Lefer G, Bourdon P, Mercier C, Lopez-Cazaux S.	Sante Publique. 2018 May-June;30(3):297-306. doi: 10.3917/spub.183.0297.	Lefer G	Sante Publique	2018	2018-12-14			10.3917/spub.183.0297	No
35145211	Author Correction: Towards the automatic detection of social biomarkers in autism spectrum disorder: introducing the simulated interaction task (SIT)	Drimalla H, Scheffer T, Landwehr N, Baskow I, Roepke S, Behnia B, Dziobek I.	NPJ Digit Med. 2022 Feb 10;5(1):20. doi: 10.1038/s41746-022-00563-3.	Drimalla H	NPJ Digit Med	2022	2022-02-11	PMC8831626		10.1038/s41746-022-00563-3	No
35751466	Mapping the time course of overt emotion dysregulation, self-injurious behavior, and aggression in psychiatrically hospitalized autistic youth: A naturalistic study	Northrup JB, Goodwin MS, Peura CB, Chen Q, Taylor BJ, Siegel MS, Mazefsky CA.	Autism Res. 2022 Oct;15(10):1855-1867. doi: 10.1002/aur.2773. Epub 2022 Jun 25.	Northrup JB	Autism Res	2022	2022-06-25	PMC9560956	NIHMS1814745	10.1002/aur.2773	No
32140568	Towards the automatic detection of social biomarkers in autism spectrum disorder: introducing the simulated interaction task (SIT)	Drimalla H, Scheffer T, Landwehr N, Baskow I, Roepke S, Behnia B, Dziobek I.	NPJ Digit Med. 2020 Feb 28;3:25. doi: 10.1038/s41746-020-0227-5. eCollection 2020.	Drimalla H	NPJ Digit Med	2020	2020-03-07	PMC7048784		10.1038/s41746-020-0227-5	Yes
31948461	Youth Depression Alleviation with Anti-inflammatory Agents (YoDA-A): a randomised clinical trial of rosuvastatin and aspirin	Berk M, Mohebbi M, Dean OM, Cotton SM, Chanen AM, Dodd S, Ratheesh A, Amminger GP, Phelan M, Weller A, Mackinnon A, Giorlando F, Baird S, Incerti L, Brodie RE, Ferguson NO, Rice S, Schäfer MR, Mullen E, Hetrick S, Kerr M, Harrigan SM, Quinn AL, Mazza C, McGorry P, Davey CG.	BMC Med. 2020 Jan 17;18(1):16. doi: 10.1186/s12916-019-1475-6.	Berk M	BMC Med	2020	2020-01-18	PMC6966789		10.1186/s12916-019-1475-6	No
27790175	Predictors and Moderators of Spontaneous Pretend Play in Children with and without Autism Spectrum Disorder	Kang E, Klein EF, Lillard AS, Lerner MD.	Front Psychol. 2016 Oct 13;7:1577. doi: 10.3389/fpsyg.2016.01577. eCollection 2016.	Kang E	Front Psychol	2016	2016-10-30	PMC5061847		10.3389/fpsyg.2016.01577	No
30136113	Prevalence of Psychotropic Medicine Use in Australian Children with Autism Spectrum Disorder: A Drug Utilization Study Based on Children Enrolled in the Longitudinal Study of Australian Children	Rasmussen L, Pratt N, Roughead E, Moffat A.	J Autism Dev Disord. 2019 Jan;49(1):227-235. doi: 10.1007/s10803-018-3718-3.	Rasmussen L	J Autism Dev Disord	2019	2018-08-24			10.1007/s10803-018-3718-3	No
29485349	Parental experiences using the Therapy Outcomes by You (TOBY) application to deliver early intervention to their child with autism	Rogerson J, Falkmer M, Cuomo B, Falkmer T, Whitehouse AJO, Granich J, Vaz S.	Dev Neurorehabil. 2019 May;22(4):219-227. doi: 10.1080/17518423.2018.1440259. Epub 2018 Feb 27.	Rogerson J	Dev Neurorehabil	2019	2018-02-28			10.1080/17518423.2018.1440259	No
33555939	Comparative Effects of Picture Symbol With Paired Text and Text-Only Augmentative and Alternative Communication Representations on Communication From Children With Autism Spectrum Disorder	Holyfield C.	Am J Speech Lang Pathol. 2021 Mar 26;30(2):584-597. doi: 10.1044/2020_AJSLP-20-00099. Epub 2021 Feb 8.	Holyfield C	Am J Speech Lang Pathol	2021	2021-02-08			10.1044/2020_AJSLP-20-00099	No
27664080	Depletion of the Fragile X Mental Retardation Protein in Embryonic Stem Cells Alters the Kinetics of Neurogenesis	Khalfallah O, Jarjat M, Davidovic L, Nottet N, Cestèle S, Mantegazza M, Bardoni B.	Stem Cells. 2017 Feb;35(2):374-385. doi: 10.1002/stem.2505. Epub 2016 Oct 26.	Khalfallah O	Stem Cells	2017	2016-09-25			10.1002/stem.2505	No
30054629	Incorporating a Peer-Mediated Approach Into Speech-Generating Device Intervention: Effects on Communication of Preschoolers With Autism Spectrum Disorder	Thiemann-Bourque K, Feldmiller S, Hoffman L, Johner S.	J Speech Lang Hear Res. 2018 Aug 8;61(8):2045-2061. doi: 10.1044/2018_JSLHR-L-17-0424.	Thiemann-Bourque K	J Speech Lang Hear Res	2018	2018-07-29	PMC6198922		10.1044/2018_JSLHR-L-17-0424	No
29383382	Promoting Peer Interaction for Preschool Children With Complex Communication Needs and Autism Spectrum Disorder	Therrien MCS, Light JC.	Am J Speech Lang Pathol. 2018 Feb 6;27(1):207-221. doi: 10.1044/2017_AJSLP-17-0104.	Therrien MCS	Am J Speech Lang Pathol	2018	2018-02-01			10.1044/2017_AJSLP-17-0104	No
25682357	The Med AppJam: a model for an interprofessional student-centered mHealth app competition	Youm J, Wiechmann W.	J Med Syst. 2015 Mar;39(3):34. doi: 10.1007/s10916-015-0216-4. Epub 2015 Feb 15.	Youm J	J Med Syst	2015	2015-02-16			10.1007/s10916-015-0216-4	No
35561591	Triage and priority-based healthcare diagnosis using artificial intelligence for autism spectrum disorder and gene contribution: A systematic review	Joudar SS, Albahri AS, Hamid RA.	Comput Biol Med. 2022 Jul;146:105553. doi: 10.1016/j.compbiomed.2022.105553. Epub 2022 May 9.	Joudar SS	Comput Biol Med	2022	2022-05-13			10.1016/j.compbiomed.2022.105553	No
21267651	A novel approach for characterization of cathepsin D protease and its effect on tau and β-amyloid proteins	Malik M, Fenko MD, Sheikh AM, Wen G, Li X.	Neurochem Res. 2011 May;36(5):754-60. doi: 10.1007/s11064-010-0395-9. Epub 2011 Jan 26.	Malik M	Neurochem Res	2011	2011-01-27			10.1007/s11064-010-0395-9	No
31500670	N-acetylcysteine for cessation of tobacco smoking: rationale and study protocol for a randomised controlled trial	Arancini L, Bortolasci CC, Dodd S, Dean OM, Berk M.	Trials. 2019 Sep 10;20(1):555. doi: 10.1186/s13063-019-3628-5.	Arancini L	Trials	2019	2019-09-11	PMC6734392		10.1186/s13063-019-3628-5	No
27212113	Finding novel distinctions between the sAPPα-mediated anabolic biochemical pathways in Autism Spectrum Disorder and Fragile X Syndrome plasma and brain tissue	Ray B, Sokol DK, Maloney B, Lahiri DK.	Sci Rep. 2016 May 23;6:26052. doi: 10.1038/srep26052.	Ray B	Sci Rep	2016	2016-05-24	PMC4876513		10.1038/srep26052	No
37305553	Intraneuronal accumulation of amyloid-β peptides as the pathomechanism linking autism and its co-morbidities: epilepsy and self-injurious behavior - the hypothesis	Frackowiak J, Mazur-Kolecka B.	Front Mol Neurosci. 2023 May 26;16:1160967. doi: 10.3389/fnmol.2023.1160967. eCollection 2023.	Frackowiak J	Front Mol Neurosci	2023	2023-06-12	PMC10250631		10.3389/fnmol.2023.1160967	No
34737666	Association of Autism Spectrum Disorder and Attention Deficit Hyperactivity Disorder Traits with Depression and Empathy Among Medical Students	Watanabe T, Kondo M, Sakai M, Takabatake S, Furukawa TA, Akechi T.	Adv Med Educ Pract. 2021 Oct 28;12:1259-1265. doi: 10.2147/AMEP.S334155. eCollection 2021.	Watanabe T	Adv Med Educ Pract	2021	2021-11-05	PMC8560068		10.2147/AMEP.S334155	No
22277421	["Atypical" method for understanding dementia. How can studying epigenetics contribute?]	Iwata A.	Rinsho Shinkeigaku. 2011 Nov;51(11):928-9. doi: 10.5692/clinicalneurol.51.928.	Iwata A	Rinsho Shinkeigaku	2011	2012-01-27			10.5692/clinicalneurol.51.928	No
36382077	Efficacy of a novel augmentative and alternative communication system in promoting requesting skills in young children with Autism Spectrum Disorder in India: A pilot study	Srinivasan S, Patel S, Khade A, Bedi G, Mohite J, Sen A, Poovaiah R.	Autism Dev Lang Impair. 2022 Aug 22;7:23969415221120749. doi: 10.1177/23969415221120749. eCollection 2022 Jan-Dec.	Srinivasan S	Autism Dev Lang Impair	2022	2022-11-16	PMC9620693		10.1177/23969415221120749	No
32911501	PuzzleWalk: A theory-driven iterative design inquiry of a mobile game for promoting physical activity in adults with autism spectrum disorder	Kim B, Lee D, Min A, Paik S, Frey G, Bellini S, Han K, Shih PC.	PLoS One. 2020 Sep 10;15(9):e0237966. doi: 10.1371/journal.pone.0237966. eCollection 2020.	Kim B	PLoS One	2020	2020-09-10	PMC7482920		10.1371/journal.pone.0237966	No
23148125	A genome-wide study shows a limited contribution of rare copy number variants to Alzheimer's disease risk	Chapman J, Rees E, Harold D, Ivanov D, Gerrish A, Sims R, Hollingworth P, Stretton A; GERAD1 Consortium; Holmans P, Owen MJ, O'Donovan MC, Williams J, Kirov G.	Hum Mol Genet. 2013 Feb 15;22(4):816-24. doi: 10.1093/hmg/dds476. Epub 2012 Nov 11.	Chapman J	Hum Mol Genet	2013	2012-11-14	PMC3554198		10.1093/hmg/dds476	No
34623871	"Two Friends Spending Time Together": The Impact of Video Visual Scene Displays on Peer Social Interaction for Adolescents With Autism Spectrum Disorder	Babb S, McNaughton D, Light J, Caron J.	Lang Speech Hear Serv Sch. 2021 Oct 18;52(4):1095-1108. doi: 10.1044/2021_LSHSS-21-00016. Epub 2021 Oct 8.	Babb S	Lang Speech Hear Serv Sch	2021	2021-10-08	PMC9153921	NIHMS1779850	10.1044/2021_LSHSS-21-00016	No
25380056	Metabolomics as a tool for discovery of biomarkers of autism spectrum disorder in the blood plasma of children	West PR, Amaral DG, Bais P, Smith AM, Egnash LA, Ross ME, Palmer JA, Fontaine BR, Conard KR, Corbett BA, Cezar GG, Donley EL, Burrier RE.	PLoS One. 2014 Nov 7;9(11):e112445. doi: 10.1371/journal.pone.0112445. eCollection 2014.	West PR	PLoS One	2014	2014-11-08	PMC4224480		10.1371/journal.pone.0112445	No
30747719	Transforming Mental Health Delivery Through Behavioral Economics and Implementation Science: Protocol for Three Exploratory Projects	Beidas RS, Volpp KG, Buttenheim AN, Marcus SC, Olfson M, Pellecchia M, Stewart RE, Williams NJ, Becker-Haimes EM, Candon M, Cidav Z, Fishman J, Lieberman A, Zentgraf K, Mandell D.	JMIR Res Protoc. 2019 Feb 12;8(2):e12121. doi: 10.2196/12121.	Beidas RS	JMIR Res Protoc	2019	2019-02-13	PMC6390186		10.2196/12121	No
18831990	Validation of a 2-day water maze protocol in mice	Gulinello M, Gertner M, Mendoza G, Schoenfeld BP, Oddo S, LaFerla F, Choi CH, McBride SM, Faber DS.	Behav Brain Res. 2009 Jan 23;196(2):220-7. doi: 10.1016/j.bbr.2008.09.002. Epub 2008 Sep 11.	Gulinello M	Behav Brain Res	2009	2008-10-04	PMC4303046	NIHMS627310	10.1016/j.bbr.2008.09.002	No
22085641	Aberrant T-lymphocyte development and function in mice overexpressing human soluble amyloid precursor protein-α: implications for autism	Bailey AR, Hou H, Obregon DF, Tian J, Zhu Y, Zou Q, Nikolic WV, Bengtson M, Mori T, Murphy T, Tan J.	FASEB J. 2012 Mar;26(3):1040-51. doi: 10.1096/fj.11-195438. Epub 2011 Nov 15.	Bailey AR	FASEB J	2012	2011-11-17	PMC3289503		10.1096/fj.11-195438	No
16446308	Genomic and functional profiling of duplicated chromosome 15 cell lines reveal regulatory alterations in UBE3A-associated ubiquitin-proteasome pathway processes	Baron CA, Tepper CG, Liu SY, Davis RR, Wang NJ, Schanen NC, Gregg JP.	Hum Mol Genet. 2006 Mar 15;15(6):853-69. doi: 10.1093/hmg/ddl004. Epub 2006 Jan 30.	Baron CA	Hum Mol Genet	2006	2006-02-01			10.1093/hmg/ddl004	No
34141361	Using technology-based learning tool to train facial expression recognition and emotion understanding skills of Chinese pre-schoolers with autism spectrum disorder	Zhang S, Xia X, Li S, Shen L, Liu J, Zhao L, Chen C.	Int J Dev Disabil. 2019 Sep 5;65(5):378-386. doi: 10.1080/20473869.2019.1656384.	Zhang S	Int J Dev Disabil	2019	2021-06-18	PMC8115469		10.1080/20473869.2019.1656384	No
28488902	Designing augmentative and alternative communication applications: the results of focus groups with speech-language pathologists and parents of children with autism spectrum disorder	Boster JB, McCarthy JW.	Disabil Rehabil Assist Technol. 2018 May;13(4):353-365. doi: 10.1080/17483107.2017.1324526. Epub 2017 May 10.	Boster JB	Disabil Rehabil Assist Technol	2018	2017-05-11			10.1080/17483107.2017.1324526	No
33175234	Proof-of-Concept Study: a Mobile Application to Derive Clinical Outcome Measures from Expression and Speech for Mental Health Status Evaluation	Siena FL, Vernon M, Watts P, Byrom B, Crundall D, Breedon P.	J Med Syst. 2020 Nov 11;44(12):209. doi: 10.1007/s10916-020-01671-x.	Siena FL	J Med Syst	2020	2020-11-11	PMC7658062		10.1007/s10916-020-01671-x	No
27594900	Feasibility of parent-mediated behavioural intervention for behavioural problems in children with Autism Spectrum Disorder in Nigeria: a pilot study	Bello-Mojeed M, Ani C, Lagunju I, Omigbodun O.	Child Adolesc Psychiatry Ment Health. 2016 Sep 2;10(1):28. doi: 10.1186/s13034-016-0117-4. eCollection 2016.	Bello-Mojeed M	Child Adolesc Psychiatry Ment Health	2016	2016-09-06	PMC5010684		10.1186/s13034-016-0117-4	No
26393486	Predictors of placebo response in pharmacological and dietary supplement treatment trials in pediatric autism spectrum disorder: a meta-analysis	Masi A, Lampit A, Glozier N, Hickie IB, Guastella AJ.	Transl Psychiatry. 2015 Sep 22;5(9):e640. doi: 10.1038/tp.2015.143.	Masi A	Transl Psychiatry	2015	2015-09-23	PMC5068810		10.1038/tp.2015.143	No
31779696	ENACT: a protocol for a randomised placebo-controlled trial investigating the efficacy and mechanisms of action of adjunctive N-acetylcysteine for first-episode psychosis	Cotton SM, Berk M, Watson A, Wood S, Allott K, Bartholomeusz CF, Bortolasci CC, Walder K, O'Donoghue B, Dean OM, Chanen A, Amminger GP, McGorry PD, Burnside A, Uren J, Ratheesh A, Dodd S.	Trials. 2019 Nov 28;20(1):658. doi: 10.1186/s13063-019-3786-5.	Cotton SM	Trials	2019	2019-11-30	PMC6883553		10.1186/s13063-019-3786-5	No
25903581	An evaluation of parent-produced video self-modeling to improve independence in an adolescent with intellectual developmental disorder and an autism spectrum disorder: a controlled case study	Allen KD, Vatland C, Bowen SL, Burke RV.	Behav Modif. 2015 Jul;39(4):542-56. doi: 10.1177/0145445515583247. Epub 2015 Apr 21.	Allen KD	Behav Modif	2015	2015-04-24			10.1177/0145445515583247	No
31808318	INTERNATIONAL SOCIETY FOR AUTISM RESEARCH NEWS President's Message - December 2019 Updates on Seattle 2020, New Web Design and App, Board Elections, Journal News and a Report from the Strategic Planning Meeting	Mundy P.	Autism Res. 2019 Dec;12(12):1891. doi: 10.1002/aur.2248.	Mundy P	Autism Res	2019	2019-12-07			10.1002/aur.2248	No
										Screen for full text:	39
										Total included:	1

## Sheet: Elseviers Scopus
51 papers extracted on 21/08/2023
Search link:	https://www.scopus.com/results/results.uri?sort=plf-f&src=s&sid=12336fdcd8ecc7b95604e0516b08c9ef&sot=a&sdt=a&sl=47&s=ALL%28%22autism+digital+biomarker%22+OR+%22autism+app%22%29&origin=searchadvanced&editSaveSearch=&txGid=e05fc1a79d69e9a4ea360c2e1d7eaf84&sessionSearchId=12336fdcd8ecc7b95604e0516b08c9ef&limit=200
Duplicate?	Authors	Author full names	Author(s) ID	Title	Year	Source title	Volume	Issue	Art. No.	Page start	Page end	Page count	Cited by	DOI	Link	Document Type	Publication Stage	Open Access	Source	EID	Full text
No	Zhao C.; Hou S.; Hu H.; Yao J.	Zhao, Chengbo (57267999400); Hou, Shumeng (55484731900); Hu, Huicong (57731228900); Yao, Jie (55574942100)	57267999400; 55484731900; 57731228900; 55574942100	Design of Humanoid Robot Based Training APP on Social Skills of Children with Autism Spectrum Disorder	2020	Proceedings - 2020 International Conference on Innovation Design and Digital Technology, ICIDDT 2020				189	193	4	1	10.1109/ICIDDT52279.2020.00041	https://www.scopus.com/inward/record.uri?eid=2-s2.0-85115382682&doi=10.1109%2fICIDDT52279.2020.00041&partnerID=40&md5=510c805ed86889d9646a6fbb2bd91d85	Conference paper	Final		Scopus	2-s2.0-85115382682	No
No	Young H.E.; Falco R.A.; Hanita M.	Young, Helen E. (56911709300); Falco, Ruth A. (36841038900); Hanita, Makoto (56395446800)	56911709300; 36841038900; 56395446800	Randomized, Controlled Trial of a Comprehensive Program for Young Students with Autism Spectrum Disorder	2016	Journal of Autism and Developmental Disorders	46	2		544	560	16	22	10.1007/s10803-015-2597-0	https://www.scopus.com/inward/record.uri?eid=2-s2.0-84955695579&doi=10.1007%2fs10803-015-2597-0&partnerID=40&md5=778afaaee8b26b707bfd8859b026e7c9	Article	Final		Scopus	2-s2.0-84955695579	No
No	Leijdekkers P.; Gay V.; Wong F.	Leijdekkers, Peter (15127469400); Gay, Valerie (15126782000); Wong, Frederick (55948574700)	15127469400; 15126782000; 55948574700	CaptureMyEmotion: A mobile app to improve emotion learning for autistic children using sensors	2013	Proceedings of CBMS 2013 - 26th IEEE International Symposium on Computer-Based Medical Systems			6627821	381	384	3	25	10.1109/CBMS.2013.6627821	https://www.scopus.com/inward/record.uri?eid=2-s2.0-84889071998&doi=10.1109%2fCBMS.2013.6627821&partnerID=40&md5=ad445df490a95d9e0d23c8ee1e66cdf1	Conference paper	Final	All Open Access; Green Open Access	Scopus	2-s2.0-84889071998	Yes
No	Cui M.; Wang T.; Pan Z.; Ni L.	Cui, Miao (57218312135); Wang, Tao (57218310819); Pan, Zilin (57218310956); Ni, Liyang (57218310484)	57218312135; 57218310819; 57218310956; 57218310484	Definition of People with Impediments and Universality Evaluation of Public Service in Airport Travel Scenarios	2020	Lecture Notes in Computer Science (including subseries Lecture Notes in Artificial Intelligence and Lecture Notes in Bioinformatics)	12201 LNCS			623	639	16	3	10.1007/978-3-030-49760-6_44	https://www.scopus.com/inward/record.uri?eid=2-s2.0-85088754499&doi=10.1007%2f978-3-030-49760-6_44&partnerID=40&md5=cc1bb969149bb23090eaee53d374ba27	Conference paper	Final		Scopus	2-s2.0-85088754499	No
No	Ferrero M.; Hardwicke T.E.; Konstantinidis E.; Vadillo M.A.	Ferrero, Marta (57191709193); Hardwicke, Tom E. (55937009200); Konstantinidis, Emmanouil (56412606400); Vadillo, Miguel A. (6602776139)	57191709193; 55937009200; 56412606400; 6602776139	The effectiveness of refutation texts to correct misconceptions among educators	2020	Journal of Experimental Psychology: Applied	26	3		411	421	10	17	10.1037/xap0000258	https://www.scopus.com/inward/record.uri?eid=2-s2.0-85078848421&doi=10.1037%2fxap0000258&partnerID=40&md5=bab26569b6afbe87633e0b978be695d4	Article	Final	All Open Access; Green Open Access	Scopus	2-s2.0-85078848421	No
No	Irish J.E.N.	Irish, Julie E.N. (55565495000)	55565495000	A viable option?: Single-user virtual environments to teach social skills to children with ASD	2015	Mobile Computing and Wireless Networks: Concepts, Methodologies, Tools, and Applications	2023-04-04			2006	2024	18	0	10.4018/978-1-4666-8751-6.ch088	https://www.scopus.com/inward/record.uri?eid=2-s2.0-84958721466&doi=10.4018%2f978-1-4666-8751-6.ch088&partnerID=40&md5=0e0a0c01b9b9e679d0436f3e2aa1b728	Book chapter	Final		Scopus	2-s2.0-84958721466	No
No	Duda M.; Wall D.P.	Duda, Marlena (55503813000); Wall, Dennis P (7202196193)	55503813000; 7202196193	Rising interdisciplinary collaborations refine our understanding of autisms and give hope to more personalized solutions	2015	Personalized Medicine	12	4		359	369	10	1	10.2217/PME.15.8	https://www.scopus.com/inward/record.uri?eid=2-s2.0-84938585127&doi=10.2217%2fPME.15.8&partnerID=40&md5=19220415e4f9f63cebd33dc14d29d886	Review	Final	All Open Access; Hybrid Gold Open Access	Scopus	2-s2.0-84938585127	No
No	Gay V.; Leijdekkers P.	Gay, Valerie (15126782000); Leijdekkers, Peter (15127469400)	15126782000; 15127469400	Design of emotion-aware mobile apps for autistic children	2014	Health and Technology	4	1		21	26	5	22	10.1007/s12553-013-0066-3	https://www.scopus.com/inward/record.uri?eid=2-s2.0-84901250515&doi=10.1007%2fs12553-013-0066-3&partnerID=40&md5=abee84eb85bf92a4720989509582811a	Article	Final	All Open Access; Green Open Access	Scopus	2-s2.0-84901250515	Yes
No	Gelsomini M.	Gelsomini, Mirko (56242774900)	56242774900	Reflex: Learning beyond the screen in a simple, fun and affordable way	2018	Conference on Human Factors in Computing Systems - Proceedings	2018-04-01		SRC08				8	10.1145/3170427.3180302	https://www.scopus.com/inward/record.uri?eid=2-s2.0-85052024012&doi=10.1145%2f3170427.3180302&partnerID=40&md5=6c87e80dfe56f70b33accd1f5c2a2523	Conference paper	Final		Scopus	2-s2.0-85052024012	No
No	King A.M.; Brady K.W.; Voreis G.	King, Amie M. (55985493800); Brady, Kathryn W. (56180453800); Voreis, Grayce (56252799200)	55985493800; 56180453800; 56252799200	‘‘It’s a blessing and a curse’’: Perspectives on tablet use in children with autism spectrum disorder	2017	Autism and Developmental Language Impairments	2						11	10.1177/2396941516683183	https://www.scopus.com/inward/record.uri?eid=2-s2.0-85051173329&doi=10.1177%2f2396941516683183&partnerID=40&md5=5bb6fc0e49160649d329d652987f05af	Article	Final	All Open Access; Gold Open Access	Scopus	2-s2.0-85051173329	No
No	Spitale M.; Gelsomini M.; Beccaluva E.; Viola L.; Garzotto F.	Spitale, Micol (57207908496); Gelsomini, Mirko (56242774900); Beccaluva, Eleonora (57201701931); Viola, Leonardo (57201703485); Garzotto, Franca (6701572830)	57207908496; 56242774900; 57201701931; 57201703485; 6701572830	Meeting the needs of people with Neuro-Developmental Disorder through a phygital approach	2019	ACM International Conference Proceeding Series			a22				10	10.1145/3351995.3352055	https://www.scopus.com/inward/record.uri?eid=2-s2.0-85076680396&doi=10.1145%2f3351995.3352055&partnerID=40&md5=1d3ebd3bf63339d95cc38670ac8b3806	Conference paper	Final	All Open Access; Green Open Access	Scopus	2-s2.0-85076680396	No
No	Kraleva R.; Kralev V.	Kraleva, Radoslava (57200286826); Kralev, Velin (57196329191)	57200286826; 57196329191	An evaluation of the mobile apps for children with special education needs based on the utility function metrics	2018	International Journal on Advanced Science, Engineering and Information Technology	8	6		2269	2277	8	13	10.18517/ijaseit.8.6.6309	https://www.scopus.com/inward/record.uri?eid=2-s2.0-85059508123&doi=10.18517%2fijaseit.8.6.6309&partnerID=40&md5=66efc4b8c4341f8d4819508b180eee92	Article	Final	All Open Access; Hybrid Gold Open Access	Scopus	2-s2.0-85059508123	No
Yes	Kim B.; Lee D.; Min A.; Paik S.; Frey G.; Bellini S.; Han K.; Shih P.C.	Kim, Bogoan (57203384691); Lee, Daehyoung (57193617830); Min, Aehong (57201290959); Paik, Seungwon (57218931280); Frey, Georgia (8851900300); Bellini, Scott (16030454900); Han, Kyungsik (55841212800); Shih, Patrick C. (35782543700)	57203384691; 57193617830; 57201290959; 57218931280; 8851900300; 16030454900; 55841212800; 35782543700	PuzzleWalk: A theory-driven iterative design inquiry of a mobile game for promoting physical activity in adults with autism spectrum disorder	2020	PLoS ONE	15	2020-09-09	e0237966				19	10.1371/journal.pone.0237966	https://www.scopus.com/inward/record.uri?eid=2-s2.0-85090819481&doi=10.1371%2fjournal.pone.0237966&partnerID=40&md5=00bd848d26128d10d369e38cee7787dd	Article	Final	All Open Access; Gold Open Access; Green Open Access	Scopus	2-s2.0-85090819481
No	Yan F.	Yan, Feng (55027323900)	55027323900	A SUNNY DAY: Ann and Ron's world an iPad application for children with autism	2011	Lecture Notes in Computer Science (including subseries Lecture Notes in Artificial Intelligence and Lecture Notes in Bioinformatics)	6944 LNCS			129	138	9	20	10.1007/978-3-642-23834-5_12	https://www.scopus.com/inward/record.uri?eid=2-s2.0-84857463616&doi=10.1007%2f978-3-642-23834-5_12&partnerID=40&md5=2c7661df80137f844e952408e882addc	Conference paper	Final		Scopus	2-s2.0-84857463616	No
Yes	Leijdekkers P.; Gay V.; Wong F.	Leijdekkers, Peter (15127469400); Gay, Valerie (15126782000); Wong, Frederick (55948574700)	15127469400; 15126782000; 55948574700	CaptureMyEmotion: A mobile app to improve emotion learning for autistic children using sensors	2013	Proceedings - IEEE Symposium on Computer-Based Medical Systems			6627821	381	384	3	10		https://www.scopus.com/inward/record.uri?eid=2-s2.0-84897102472&partnerID=40&md5=cd783b46f92f52c7aa4c7ccde3a38530	Conference paper	Final		Scopus	2-s2.0-84897102472
No	Pellegrino A.J.; Higbee T.S.; Becerra L.A.; Gerencser K.R.	Pellegrino, Azure J. (57191867154); Higbee, Thomas S. (6603104415); Becerra, Lorraine A. (57208240002); Gerencser, Kristina R. (56190059500)	57191867154; 6603104415; 57208240002; 56190059500	Comparing Stimuli Delivered via Tablet Versus Flashcards on Receptive Labeling in Children with Autism Spectrum Disorder	2020	Journal of Behavioral Education	29	3		606	618	12	1	10.1007/s10864-019-09329-6	https://www.scopus.com/inward/record.uri?eid=2-s2.0-85067827162&doi=10.1007%2fs10864-019-09329-6&partnerID=40&md5=b5304ea70910f55a7f47c106523e81b0	Article	Final		Scopus	2-s2.0-85067827162	No
No	Soomro N.; Soomro S.	Soomro, Nareena (57203186125); Soomro, Safeeullah (57195643509)	57203186125; 57195643509	Autism children’s app using PECS	2018	Annals of Emerging Technologies in Computing	2	1		7	16	9	9	10.33166/AETiC.2018.01.002	https://www.scopus.com/inward/record.uri?eid=2-s2.0-85070231683&doi=10.33166%2fAETiC.2018.01.002&partnerID=40&md5=f948787b38be4c991d7b80f18efcd040	Article	Final	All Open Access; Gold Open Access; Green Open Access	Scopus	2-s2.0-85070231683	No
No	Morris J.; Mueller J.	Morris, J. (55641184700); Mueller, J. (24783999600)	55641184700; 24783999600	Blind and deaf consumer preferences for android and iOS smartphones	2014	Inclusive Designing: Joining Usability, Accessibility, and Inclusion				69	79	10	35	10.1007/978-3-319-05095-9_7	https://www.scopus.com/inward/record.uri?eid=2-s2.0-84925853489&doi=10.1007%2f978-3-319-05095-9_7&partnerID=40&md5=81971a6ba45948fabd4759bbe0b2f2de	Conference paper	Final		Scopus	2-s2.0-84925853489	No
No	Ledbetter-Cho K.; O’Reilly M.; Lang R.; Watkins L.; Lim N.	Ledbetter-Cho, Katherine (56800882600); O’Reilly, Mark (7202052860); Lang, Russell (7402129159); Watkins, Laci (56375924000); Lim, Nataly (57197797331)	56800882600; 7202052860; 7402129159; 56375924000; 57197797331	Meta-analysis of Tablet-Mediated Interventions for Teaching Academic Skills to Individuals with Autism	2018	Journal of Autism and Developmental Disorders	48	9		3021	3036	15	19	10.1007/s10803-018-3573-2	https://www.scopus.com/inward/record.uri?eid=2-s2.0-85051201245&doi=10.1007%2fs10803-018-3573-2&partnerID=40&md5=8f5e01458a4253cf022e16844bd17365	Article	Final		Scopus	2-s2.0-85051201245	No
No	Kim J.W.; Nguyen T.-Q.; Gipson S.Y.-M.T.; Shin A.L.; Torous J.	Kim, Jung Won (57203991621); Nguyen, Thuc-Quyen (7404370808); Gipson, Shih Yee-Marie Tan (57192227952); Shin, Ah Lahm (57544617700); Torous, John (55816955800)	57203991621; 7404370808; 57192227952; 57544617700; 55816955800	Smartphone Apps for Autism Spectrum Disorder—Understanding the Evidence	2018	Journal of Technology in Behavioral Science	3	1		1	4	3	7	10.1007/s41347-017-0040-4	https://www.scopus.com/inward/record.uri?eid=2-s2.0-85049784505&doi=10.1007%2fs41347-017-0040-4&partnerID=40&md5=e05059dae94b81c96b155de43fcaf6d5	Note	Final	All Open Access; Bronze Open Access	Scopus	2-s2.0-85049784505	No
No	Asaro-Saddler K.; Arcidiacono M.B.; Morris Deyoe M.	Asaro-Saddler, Kristie (55341177300); Arcidiacono, Mary Beth (57190173911); Morris Deyoe, Meghan (57190178648)	55341177300; 57190173911; 57190178648	Instructional Practice for Students With Autism Spectrum and Related Disorders: Exploring the Teaching of Writing in Two Self-Contained Classrooms	2017	Reading and Writing Quarterly	33	2		171	186	15	3	10.1080/10573569.2016.1145561	https://www.scopus.com/inward/record.uri?eid=2-s2.0-84978168263&doi=10.1080%2f10573569.2016.1145561&partnerID=40&md5=68531a6d4762811c17bc718462def215	Article	Final		Scopus	2-s2.0-84978168263	No
No	Boyd T.K.; Hart Barnett J.E.; More C.M.	Boyd, Tara K (56767695500); Hart Barnett, Juliet E (9276443300); More, Cori M (51564354000)	56767695500; 9276443300; 51564354000	Evaluating iPad Technology for Enhancing Communication Skills of Children With Autism Spectrum Disorders	2015	Intervention in School and Clinic	51	1		19	27	8	33	10.1177/1053451215577476	https://www.scopus.com/inward/record.uri?eid=2-s2.0-84938809717&doi=10.1177%2f1053451215577476&partnerID=40&md5=68cd9a00a256dfbda976f55ff42b3880	Article	Final		Scopus	2-s2.0-84938809717	No
Yes	Gay V.; Leijdekkers P.; Wong F.	Gay, Valerie (15126782000); Leijdekkers, Peter (15127469400); Wong, Frederick (55948574700)	15126782000; 15127469400; 55948574700	Using sensors and facial expression recognition to personalize emotion learning for autistic children	2013	Studies in Health Technology and Informatics	189			71	76	5	12	10.3233/978-1-61499-268-4-71	https://www.scopus.com/inward/record.uri?eid=2-s2.0-84894261357&doi=10.3233%2f978-1-61499-268-4-71&partnerID=40&md5=8c94d947ba416e695870e558d8c2ded4	Conference paper	Final		Scopus	2-s2.0-84894261357
No	Gay V.; Leijdekkers P.; Pooley A.	Gay, Valerie (15126782000); Leijdekkers, Peter (15127469400); Pooley, Allan (57191279391)	15126782000; 15127469400; 57191279391	Building social awareness for teens and young adults with autism via gamification	2016	Lecture Notes in Computer Science (including subseries Lecture Notes in Artificial Intelligence and Lecture Notes in Bioinformatics)	9894 LNCS			116	127	11	6	10.1007/978-3-319-45841-0_10	https://www.scopus.com/inward/record.uri?eid=2-s2.0-84988650790&doi=10.1007%2f978-3-319-45841-0_10&partnerID=40&md5=9623b2c70efc3a87e07aab346ffd8bc9	Conference paper	Final	All Open Access; Green Open Access	Scopus	2-s2.0-84988650790	No
No	Tripathy H.K.; Tripathy B.K.	Tripathy, Hrudaya Kumar (56500423700); Tripathy, B.K. (7006285374)	56500423700; 7006285374	Applications of iot to address the issues of children affected by autism spectrum disorders	2017	Internet of Things (IoT): Technologies, Applications, Challenges and Solutions				295	325	30	3	10.1201/9781315269849	https://www.scopus.com/inward/record.uri?eid=2-s2.0-85051817937&doi=10.1201%2f9781315269849&partnerID=40&md5=d6e0b159c816b390c00d502f01aa3071	Book chapter	Final		Scopus	2-s2.0-85051817937	No
No	Das S.; Pistrui D.; Kleinke D.K.; Gehrig E.T.; Bonnstetter R.	Das, Shuvra (12759525900); Pistrui, David (57451041600); Kleinke, Darrell K. (55294450100); Gehrig, Eric T. (57219852990); Bonnstetter, Ron (7801602780)	12759525900; 57451041600; 55294450100; 57219852990; 7801602780	Inclusivity in Engineering Curriculum in the Age of Industry 4.0: The Role of Internet of Things	2021	ASEE Annual Conference and Exposition, Conference Proceedings							1		https://www.scopus.com/inward/record.uri?eid=2-s2.0-85124520580&partnerID=40&md5=025f8c0b06d73ce6997dd9ed99f08bf2	Conference paper	Final		Scopus	2-s2.0-85124520580	No
No	Soysa A.I.; Mahmud A.A.	Soysa, Amani Indunil (57203384839); Mahmud, Abdullah Al (55823546800)	57203384839; 55823546800	Assessing tablet applications focused on social interactions: What functionalities do Sri Lankan practitioners want for children with ASD?	2018	ACM International Conference Proceeding Series				32	41	9	8	10.1145/3292147.3292164	https://www.scopus.com/inward/record.uri?eid=2-s2.0-85061266347&doi=10.1145%2f3292147.3292164&partnerID=40&md5=65f4f31e950b336b93105a17cdf58072	Conference paper	Final		Scopus	2-s2.0-85061266347	No
No	Knight A.	Knight, Andrew (51161419600)	51161419600	Uses of iPad®Applications in Music Therapy	2013	Music Therapy Perspectives	31	2		189	196	7	12	10.1093/mtp/31.2.189	https://www.scopus.com/inward/record.uri?eid=2-s2.0-84906278282&doi=10.1093%2fmtp%2f31.2.189&partnerID=40&md5=784f2fd2f3b3e706af34394cd830035d	Article	Final		Scopus	2-s2.0-84906278282	No
No	Myles B.S.; Rogers J.	Myles, Brenda Smith (6603663615); Rogers, Jan (56939197700)	6603663615; 56939197700	Addressing executive function using assistive technology to increase access to the 21st century skills	2014	Innovative Technologies to Benefit Children on the Autism Spectrum				20	34	14	2	10.4018/978-1-4666-5792-2.ch002	https://www.scopus.com/inward/record.uri?eid=2-s2.0-84946006463&doi=10.4018%2f978-1-4666-5792-2.ch002&partnerID=40&md5=f1f27823fa2e5288caa0ccdc29e0836a	Book chapter	Final		Scopus	2-s2.0-84946006463	No
No	Özkul A.; Köse H.; Yorganci R.; Ince G.	Özkul, Ahmet (56577886900); Köse, Hatice (25031883600); Yorganci, Rabia (54929920000); Ince, Gökhan (56040248000)	56577886900; 25031883600; 54929920000; 56040248000	Robostar: An interaction game with humanoid robots for learning sign language	2014	2014 IEEE International Conference on Robotics and Biomimetics, IEEE ROBIO 2014			7090384	522	527	5	9	10.1109/ROBIO.2014.7090384	https://www.scopus.com/inward/record.uri?eid=2-s2.0-84949927054&doi=10.1109%2fROBIO.2014.7090384&partnerID=40&md5=fafaa1c4ba2d78850a784f0557055bb7	Conference paper	Final		Scopus	2-s2.0-84949927054	No
No	Cesário V.; Rodrigues J.; Li H.; Wu I.; Nisi V.	Cesário, Vanessa (57191034328); Rodrigues, Joel (57191033345); Li, Helen (57191044322); Wu, Iris (57191031362); Nisi, Valentina (22433754200)	57191034328; 57191033345; 57191044322; 57191031362; 22433754200	Crescendo: Routine learning app for children with Autism spectrum disorders	2016	Proceedings of IDC 2016 - The 15th International Conference on Interaction Design and Children				571	576	5	2	10.1145/2930674.2935997	https://www.scopus.com/inward/record.uri?eid=2-s2.0-84985910973&doi=10.1145%2f2930674.2935997&partnerID=40&md5=3809869b428cbfafbb95c9a44f700928	Conference paper	Final		Scopus	2-s2.0-84985910973	No
No	Allen A.A.; Shane H.C.	Allen, Anna A. (56095964300); Shane, Howard C. (6602840716)	56095964300; 6602840716	Autism spectrum disorders in the era of mobile technologies: Impact on caregivers	2014	Developmental Neurorehabilitation	17	2		110	114	4	14	10.3109/17518423.2014.882425	https://www.scopus.com/inward/record.uri?eid=2-s2.0-84897547035&doi=10.3109%2f17518423.2014.882425&partnerID=40&md5=7a5b6c547f9da3f1f52d953e93c78fa3	Article	Final		Scopus	2-s2.0-84897547035	No
Yes	Thabtah F.	Thabtah, Fadi (8349253300)	8349253300	An accessible and efficient autism screening method for behavioural data and predictive analyses	2019	Health Informatics Journal	25	4		1739	1755	16	66	10.1177/1460458218796636	https://www.scopus.com/inward/record.uri?eid=2-s2.0-85058976038&doi=10.1177%2f1460458218796636&partnerID=40&md5=34453d9cc24b541fca6bf3007eaae6b6	Article	Final	All Open Access; Bronze Open Access; Green Open Access	Scopus	2-s2.0-85058976038
No	Wingfield B.; Miller S.; Yogarajah P.; Kerr D.; Gardiner B.; Seneviratne S.; Samarasinghe P.; Coleman S.	Wingfield, Benjamin (57192667090); Miller, Shane (57189267219); Yogarajah, Pratheepan (36844934000); Kerr, Dermot (24376886200); Gardiner, Bryan (24477235800); Seneviratne, Sudarshi (55224193300); Samarasinghe, Pradeepa (57212511361); Coleman, Sonya (7201402808)	57192667090; 57189267219; 36844934000; 24376886200; 24477235800; 55224193300; 57212511361; 7201402808	A predictive model for paediatric autism screening	2020	Health Informatics Journal	26	4		2538	2553	15	17	10.1177/1460458219887823	https://www.scopus.com/inward/record.uri?eid=2-s2.0-85082186993&doi=10.1177%2f1460458219887823&partnerID=40&md5=71776d7363e3f48afda23f59a517eaeb	Article	Final	All Open Access; Gold Open Access; Green Open Access	Scopus	2-s2.0-85082186993	Yes
Yes	Erickson C.A.; Wink L.K.; Baindu B.; Ray B.; Schaefer T.L.; Pedapati E.V.; Lahiri D.K.	Erickson, Craig A. (9332722600); Wink, Logan K. (36239583500); Baindu, Bayon (57190219209); Ray, Balmiki (26423972200); Schaefer, Tori L. (8092556400); Pedapati, Ernest V. (36519494400); Lahiri, Debomoy K. (7004866559)	9332722600; 36239583500; 57190219209; 26423972200; 8092556400; 36519494400; 7004866559	Analysis of peripheral amyloid precursor protein in Angelman Syndrome	2016	American Journal of Medical Genetics, Part A	170	9		2334	2337	3	9	10.1002/ajmg.a.37811	https://www.scopus.com/inward/record.uri?eid=2-s2.0-84978437331&doi=10.1002%2fajmg.a.37811&partnerID=40&md5=04c3aae6f96a885421df28e12c1ea00d	Article	Final		Scopus	2-s2.0-84978437331
No	Jeffries T.; Crosland K.; Miltenberger R.	Jeffries, Tricia (56995751900); Crosland, Kimberly (6602975239); Miltenberger, Raymond (7005636158)	56995751900; 6602975239; 7005636158	Evaluating a tablet application and differential reinforcement to increase eye contact in children with autism	2016	Journal of Applied Behavior Analysis	49	1		182	187	5	19	10.1002/jaba.262	https://www.scopus.com/inward/record.uri?eid=2-s2.0-84959927896&doi=10.1002%2fjaba.262&partnerID=40&md5=787c53b681c13cd91549325eb39c92ef	Article	Final		Scopus	2-s2.0-84959927896	No
No	Demo A.T.	Demo, Anne Teresa (6508253969)	6508253969	Hacking agency: Apps, autism, and neurodiversity	2017	Quarterly Journal of Speech	103	3		277	300	23	6	10.1080/00335630.2017.1321135	https://www.scopus.com/inward/record.uri?eid=2-s2.0-85019099301&doi=10.1080%2f00335630.2017.1321135&partnerID=40&md5=ce65062251aec62054bcde13d38308dc	Article	Final		Scopus	2-s2.0-85019099301	No
No	Winter R.P.	Winter, Richard Philip (7402499915)	7402499915	Managing academics: A question of perspective	2017	Managing Academics: A Question of Perspective				1	218	217	10	10.4337/9781781006696	https://www.scopus.com/inward/record.uri?eid=2-s2.0-85051978389&doi=10.4337%2f9781781006696&partnerID=40&md5=bba1a08549116a14c2c538fc6da9dfcd	Book	Final		Scopus	2-s2.0-85051978389	No
No	AlGhannam B.A.; Albustan S.A.; Al-Hassan A.A.; Albustan L.A.	AlGhannam, Bareeq A. (57199728891); Albustan, Sana A. (57208384931); Al-Hassan, Abeer A. (55845860900); Albustan, Lamees A. (57199750919)	57199728891; 57208384931; 55845860900; 57199750919	Towards a Standard Arabic System Usability Scale: Psychometric Evaluation using Communication Disorder App	2018	International Journal of Human-Computer Interaction	34	9		799	804	5	32	10.1080/10447318.2017.1388099	https://www.scopus.com/inward/record.uri?eid=2-s2.0-85038399823&doi=10.1080%2f10447318.2017.1388099&partnerID=40&md5=14e04c345a98dbaf10d25ef76fbd2220	Article	Final		Scopus	2-s2.0-85038399823	No
No	Irish J.E.N.	Irish, Julie E.N. (55565495000)	55565495000	A viable option?: Single-user virtual environments to teach social skills to children with ASD	2014	Innovative Technologies to Benefit Children on the Autism Spectrum				143	162	19	2	10.4018/978-1-4666-5792-2.ch009	https://www.scopus.com/inward/record.uri?eid=2-s2.0-84945982892&doi=10.4018%2f978-1-4666-5792-2.ch009&partnerID=40&md5=4f27cb63146007da8b15775a0a89dc10	Book chapter	Final		Scopus	2-s2.0-84945982892	No
No	Sanromà-Giménez M.; Cantabrana J.L.L.; Rodríguez M.U.; Gisbert-Cervera M.	Sanromà-Giménez, Mònica (57221925082); Cantabrana, José Luis Lázaro (56916091500); Rodríguez, Mireia Usart (55027240400); Gisbert-Cervera, Mercè (36843936800)	57221925082; 56916091500; 55027240400; 36843936800	Design and Validation of an Assessment Tool for Educational Mobile Applications Used with Autistic Learners	2021	Journal of New Approaches in Educational Research	10	1		101	121	20	10	10.7821/NAER.2021.1.574	https://www.scopus.com/inward/record.uri?eid=2-s2.0-85100642280&doi=10.7821%2fNAER.2021.1.574&partnerID=40&md5=62612b0676bf6c246964465f68f25421	Article	Final	All Open Access; Gold Open Access; Green Open Access	Scopus	2-s2.0-85100642280	No
No	Martins N.; King A.; Beights R.	Martins, Nicole (26667791300); King, Andy (25646574200); Beights, Rebecca (38860965700)	26667791300; 25646574200; 38860965700	Audiovisual Media Content Preferences of Children with Autism Spectrum Disorders: Insights from Parental Interviews	2020	Journal of Autism and Developmental Disorders	50	9		3092	3100	8	7	10.1007/s10803-019-03987-1	https://www.scopus.com/inward/record.uri?eid=2-s2.0-85064217386&doi=10.1007%2fs10803-019-03987-1&partnerID=40&md5=fa604fafb8c57b0d7bb94cacd8f6a96a	Article	Final		Scopus	2-s2.0-85064217386	No
No	Ozkul A.; Kose H.; Yorganci R.; Ince G.	Ozkul, Ahmet (56577886900); Kose, Hatice (25031883600); Yorganci, Rabia (54929920000); Ince, Gokhan (56040248000)	56577886900; 25031883600; 54929920000; 56040248000	A drumming based multimodal mobile game interface	2020	International Journal of Intelligent Systems and Applications in Engineering	8	1		6	10	4	1	10.18201/ijisae.2020158883	https://www.scopus.com/inward/record.uri?eid=2-s2.0-85091518560&doi=10.18201%2fijisae.2020158883&partnerID=40&md5=9a50378f55452f08396f572c606713d5	Article	Final	All Open Access; Bronze Open Access	Scopus	2-s2.0-85091518560	No
No	Mohammed S.A.; Azahari N.F.; Sayuti W.N.S.W.A.	Mohammed, Siti Asma (57209544244); Azahari, Nur Faizah (57214882752); Sayuti, Wan Nur Shahirah W.A. (57214882212)	57209544244; 57214882752; 57214882212	The design of a speech delay screening mobile application for Malaysian parents	2019	Intellectual Discourse	27			965	977	12	0		https://www.scopus.com/inward/record.uri?eid=2-s2.0-85079422028&partnerID=40&md5=df6da394ea30d3839de34e7e69c855a7	Article	Final		Scopus	2-s2.0-85079422028	No
No	Ehsan U.; Sakib N.; Haque M.M.; Soron T.; Saxena D.; Ahamed S.I.; Schwichtenberg A.; Rabbani G.; Akter S.; Alam F.; Begum A.; Ahmed S.I.	Ehsan, Upol (57195223484); Sakib, Nazmus (57212088770); Haque, Md Munirul (55537172900); Soron, Tanjir (56955828300); Saxena, Devansh (57199324793); Ahamed, Sheikh Iqbal (7005199740); Schwichtenberg, Amy (33768187200); Rabbani, Golam (57213024700); Akter, Shaheen (57208395134); Alam, Faruq (57208402502); Begum, Azima (57207272274); Ahmed, Syed Ishtiaque (35209643600)	57195223484; 57212088770; 55537172900; 56955828300; 57199324793; 7005199740; 33768187200; 57213024700; 57208395134; 57208402502; 57207272274; 35209643600	Confronting autism in urban bangladesh: Unpacking infrastructural and cultural challenges	2018	EAI Endorsed Transactions on Pervasive Health and Technology	4	14	e5				9	10.4108/eai.28-2-2018.155082	https://www.scopus.com/inward/record.uri?eid=2-s2.0-85064619852&doi=10.4108%2feai.28-2-2018.155082&partnerID=40&md5=fcad1fe71713d90e96f47a8816d1254f	Article	Final		Scopus	2-s2.0-85064619852	No
No	Wan G.; Deng F.; Jiang Z.; Song S.; Hu D.; Chen L.; Wang H.; Li M.; Chen G.; Yan T.; Su J.; Zhang J.	Wan, Guobin (56258026300); Deng, Fuhao (57202963132); Jiang, Zijian (57208391128); Song, Sifan (57207760100); Hu, Di (57681952700); Chen, Lifu (57217044554); Wang, Haibo (57219751817); Li, Miaochun (57682780600); Chen, Gong (57208398953); Yan, Ting (57211366183); Su, Jionglong (57045140900); Zhang, Jiaming (57202953338)	56258026300; 57202963132; 57208391128; 57207760100; 57681952700; 57217044554; 57219751817; 57682780600; 57208398953; 57211366183; 57045140900; 57202953338	FECTS: A Facial Emotion Cognition and Training System for Chinese Children with Autism Spectrum Disorder	2022	Computational Intelligence and Neuroscience	2022		9213526				1	10.1155/2022/9213526	https://www.scopus.com/inward/record.uri?eid=2-s2.0-85129947060&doi=10.1155%2f2022%2f9213526&partnerID=40&md5=6764e5422d4eb27049d74bebc339c6e0	Article	Final	All Open Access; Gold Open Access; Green Open Access	Scopus	2-s2.0-85129947060	No
No	Bajraktarević S.; Ramić-Brkić B.	Bajraktarević, Sena (57225246033); Ramić-Brkić, Belma (32867920700)	57225246033; 32867920700	Kockica: Developing a Serious Game for Alphabet Learning and Practising Vocabulary	2017	Lecture Notes in Networks and Systems	3			349	358	9	4	10.1007/978-3-319-47295-9_28	https://www.scopus.com/inward/record.uri?eid=2-s2.0-85057337048&doi=10.1007%2f978-3-319-47295-9_28&partnerID=40&md5=0fffd496dfd3393dabacc69465329923	Book chapter	Final		Scopus	2-s2.0-85057337048	No
No	Shelke N.A.; Rao S.; Verma A.K.; Kasana S.S.	Shelke, Nitin Arvind (57191609793); Rao, Sanjeev (57861360900); Verma, Anil Kumar (56735257500); Kasana, Singara Singh (56405610900)	57191609793; 57861360900; 56735257500; 56405610900	Autism Spectrum Disorder Detection Using AI and IoT	2022	ACM International Conference Proceeding Series				213	219	6	0	10.1145/3549206.3549246	https://www.scopus.com/inward/record.uri?eid=2-s2.0-85141200407&doi=10.1145%2f3549206.3549246&partnerID=40&md5=091474e438593db0087cd56918acbcc4	Conference paper	Final		Scopus	2-s2.0-85141200407	No
No	Pazzagli C.; Fatuzzo G.; Donnari S.; Canonico V.; Balboni G.; Mazzeschi C.	Pazzagli, Chiara (54380566100); Fatuzzo, Giovanni (57210894418); Donnari, Simone (56805278900); Canonico, Valentina (57210884376); Balboni, Giulia (7007119068); Mazzeschi, Claudia (6603084464)	54380566100; 57210894418; 56805278900; 57210884376; 7007119068; 6603084464	Assistive technologies for children with autism spectrum disorder	2017	Assistive Technology Assessment Handbook, Second Edition				435	456	21	2		https://www.scopus.com/inward/record.uri?eid=2-s2.0-85126162329&partnerID=40&md5=756c348dbff2ebb42d46afcdd11939e8	Book chapter	Final		Scopus	2-s2.0-85126162329	No
No	Abdo M.; Al Osman H.	Abdo, Manal (57208398144); Al Osman, Hussein (24586737500)	57208398144; 24586737500	Technology Impact on Reading and writing skills of children with autism: a systematic literature review	2019	Health and Technology	9	5		725	735	10	2	10.1007/s12553-019-00317-4	https://www.scopus.com/inward/record.uri?eid=2-s2.0-85064709432&doi=10.1007%2fs12553-019-00317-4&partnerID=40&md5=ab33747cde4e144c285debe2a5cb291e	Article	Final		Scopus	2-s2.0-85064709432	No
No	Putnam C.; Hanschke C.; Todd J.; Gemmell J.; Kollia M.	Putnam, Cynthia (26422462300); Hanschke, Christina (57209305929); Todd, Jennifer (57211998660); Gemmell, Jonathan (25031293800); Kollia, Mia (57211999278)	26422462300; 57209305929; 57211998660; 25031293800; 57211999278	Interactive Technologies Designed for Children with Autism: Reports of Use and Desires from Parents, Teachers, and Therapists	2019	ACM Transactions on Accessible Computing	12	3	12				12	10.1145/3342285	https://www.scopus.com/inward/record.uri?eid=2-s2.0-85075632381&doi=10.1145%2f3342285&partnerID=40&md5=4ee3ff6e76f612f67a4e5f0c28209850	Article	Final		Scopus	2-s2.0-85075632381	No
																				Screen for full text:	3
																				Total included:	0

## Sheet: Regulatory submissions
Duplicate?	Organization	Flagship Product	Device Classification Name	510(k) Number	Device Name	Correspondent Contact	Regulation Number	Regulatory class	Product code	Date Received	Decision Date	Link	Full text	Further info
No	Earlitec	EarliPoint™	pediatric autism spectrum disorder diagnosis aid	K230337	EarliPoint	Sew-Wah Tay	882.149	2	QPF	2023-05-31	2023-06-29	https://www.accessdata.fda.gov/cdrh_docs/pdf23/K230337.pdf	Yes
No	Cognoa	Canvas Dx	pediatric autism spectrum disorder diagnosis aid	DEN200069	Cognoa ASD Diagnosis Aid	Sophie Dessalle	882.149	2	QPF	2020-10-31	2021-06-02	https://www.accessdata.fda.gov/cdrh_docs/pdf20/DEN200069.pdf	Yes
													Full text
												Screen for full text:	2
												Total included:	0

## Sheet: Manual google search
Duplicate?	Flagship Product	Authors	Title	Year	Journal	Link	Full text	Reason
No	EarliPoint™	Jones, W., Klaiman, C., Richardson, S. et al	Eye-Tracking–Based Measurement of Social Visual Engagement Compared With Expert Clinical Diagnosis of Autism	2023	JAMA	https://jamanetwork.com/journals/jama/article-abstract/2808996	Yes
No	Canvas Dx	Megerian, J.T., Dey, S., Melmed, R.D. et al	Evaluation of an artificial intelligence-based medical device for diagnosis of autism spectrum disorder	2022	npj Digit. Med.	https://www.nature.com/articles/s41746-022-00598-6	Yes
No	Autism & Beyond	Campbell, K., Carpenter, K. L., Hashemi, J., Espinosa, S., Marsan, S., Borg, J. S., Chang, Z., Qiu, Q., Vermeer, S., Adler, E., Tepper, M., Egger, H. L., Baker, J. P., Sapiro, G., & Dawson, G	Computer vision analysis captures atypical attention in toddlers with autism	2019	Autism,	https://journals.sagepub.com/doi/10.1177/1362361318766247	Yes
No	Guess What?	Deveau, N., Washington, P., Leblanc, E., Husic, A., Dunlap, K., Penev, Y., ... & Wall, D. P	Machine learning models using mobile game play accurately classify children with autism	2022	Intelligence-Based Medicine	https://www.sciencedirect.com/science/article/pii/S2666521222000102	Yes
	START	N/A; primary paper was found in literature search
No	SenseToKnow	Perochon, S., Di Martino, J.M., Carpenter, K.L.H. et al.	Early detection of autism using digital behavioral phenotyping	2023	Nature Medicine	https://www.nature.com/articles/s41591-023-02574-3	Yes
						Screen for full text:	5
						Total included:	4

## Sheet: Full Text
MEDLINE VIA PUBMED
PMID	Title	Authors	Citation	First Author	Journal/Book	Publication Year	Create Date	PMCID	NIHMS ID	DOI	Full text	Included	Reason	Further info
30230414	An accessible and efficient autism screening method for behavioural data and predictive analyses	Thabtah F.	Health Informatics J. 2019 Dec;25(4):1739-1755. doi: 10.1177/1460458218796636. Epub 2018 Sep 19.	Thabtah F	Health Informatics J	2019	2018-09-20			10.1177/1460458218796636	Yes	No	Not a digital biomarker	Autism app including questionnaires instead of digital biomarkers
32446437	Towards a Multivariate Biomarker-Based Diagnosis of Autism Spectrum Disorder: Review and Discussion of Recent Advancements	Vargason T, Grivas G, Hollowood-Jones KL, Hahn J.	Semin Pediatr Neurol. 2020 Jul;34:100803. doi: 10.1016/j.spen.2020.100803. Epub 2020 Mar 5.	Vargason T	Semin Pediatr Neurol	2020	2020-05-25	PMC7248126	NIHMS1574867	10.1016/j.spen.2020.100803	Yes	No	Inadequate publication type	Review
32720547	Evaluating the effectiveness of an autism-specific public transport app for individuals on the autism spectrum: a pilot study	Rezae M, McMeekin D, Tan T, Krishna A, Lee H.	Disabil Rehabil Assist Technol. 2022 Jul;17(5):515-530. doi: 10.1080/17483107.2020.1785563. Epub 2020 Jul 28.	Rezae M	Disabil Rehabil Assist Technol	2022	2020-07-29			10.1080/17483107.2020.1785563	Yes	No	Not a digital biomarker	Autism app to support use of public transport
34613766	Reduced false positives in autism screening via digital biomarkers inferred from deep comorbidity patterns	Onishchenko D, Huang Y, van Horne J, Smith PJ, Msall ME, Chattopadhyay I.	Sci Adv. 2021 Oct 8;7(41):eabf0354. doi: 10.1126/sciadv.abf0354. Epub 2021 Oct 6.	Onishchenko D	Sci Adv	2021	2021-10-06	PMC8494294		10.1126/sciadv.abf0354	Yes	No	Not an app
34100884	Mobile Device App Helps Distinguish Toddlers With Autism	Abbasi J.	JAMA. 2021 Jun 8;325(22):2243. doi: 10.1001/jama.2021.8627.	Abbasi J	JAMA	2021	2021-06-08			10.1001/jama.2021.8627	Yes	No	Inadequate publication type	Article summary
37259909	Relationship between quantitative digital behavioral features and clinical profiles in young autistic children	Coffman M, Di Martino JM, Aiello R, Carpenter KLH, Chang Z, Compton S, Eichner B, Espinosa S, Flowers J, Franz L, Perochon S, Krishnappa Babu PR, Sapiro G, Dawson G.	Autism Res. 2023 Jul;16(7):1360-1374. doi: 10.1002/aur.2955. Epub 2023 Jun 1.	Coffman M	Autism Res	2023	2023-06-01			10.1002/aur.2955	Yes	No	No metrics	SenseToKnow	App intro paper, no metrics
33439146	A Web-Based Application for Complex Health Care Populations: User-Centered Design Approach	Ferrucci F, Jorio M, Marci S, Bezenchek A, Diella G, Nulli C, Miranda F, Castelli-Gattinara G.	JMIR Hum Factors. 2021 Jan 13;8(1):e18587. doi: 10.2196/18587.	Ferrucci F	JMIR Hum Factors	2021	2021-01-13	PMC7840279		10.2196/18587	Yes	No	Not a digital biomarker
33641216	A scalable computational approach to assessing response to name in toddlers with autism	Perochon S, Di Martino M, Aiello R, Baker J, Carpenter K, Chang Z, Compton S, Davis N, Eichner B, Espinosa S, Flowers J, Franz L, Gagliano M, Harris A, Howard J, Kollins SH, Perrin EM, Raj P, Spanos M, Walter B, Sapiro G, Dawson G.	J Child Psychol Psychiatry. 2021 Sep;62(9):1120-1131. doi: 10.1111/jcpp.13381. Epub 2021 Feb 28.	Perochon S	J Child Psychol Psychiatry	2021	2021-02-28	PMC8397798	NIHMS1667982	10.1111/jcpp.13381	Yes	No	No metrics	Un-named app, response to name-calling
35436234	Classifying Autism From Crowdsourced Semistructured Speech Recordings: Machine Learning Model Comparison Study	Chi NA, Washington P, Kline A, Husic A, Hou C, He C, Dunlap K, Wall DP.	JMIR Pediatr Parent. 2022 Apr 14;5(2):e35406. doi: 10.2196/35406.	Chi NA	JMIR Pediatr Parent	2022	2022-04-18	PMC9052034		10.2196/35406	Yes	No	No metrics	Guess What? app	Not main paper
34828713	The Implementation of Application Software to Improve Verbal Communication in Children with Autism Spectrum Disorder: A Review	Maseri M, Mamat M, Yew HT, Chekima A.	Children (Basel). 2021 Nov 3;8(11):1001. doi: 10.3390/children8111001.	Maseri M	Children (Basel)	2021	2021-11-27	PMC8620483		10.3390/children8111001	Yes	No	Inadequate publication type	Review
35965431	Complexity analysis of head movements in autistic toddlers	Krishnappa Babu PR, Di Martino JM, Chang Z, Perochon S, Aiello R, Carpenter KLH, Compton S, Davis N, Franz L, Espinosa S, Flowers J, Dawson G, Sapiro G.	J Child Psychol Psychiatry. 2023 Jan;64(1):156-166. doi: 10.1111/jcpp.13681. Epub 2022 Aug 14.	Krishnappa Babu PR	J Child Psychol Psychiatry	2023	2022-08-15	PMC9771883	NIHMS1828843	10.1111/jcpp.13681	Yes	No	No metrics	Unnamed, from Duke University, head movements
36568623	The diagnosis of ASD using multiple machine learning techniques	Kumar CJ, Das PR.	Int J Dev Disabil. 2021 Jun 10;68(6):973-983. doi: 10.1080/20473869.2021.1933730. eCollection 2022.	Kumar CJ	Int J Dev Disabil	2021	2022-12-26	PMC9788716		10.1080/20473869.2021.1933730	Yes	No	Not a digital biomarker
30279422	The potential of eye-tracking as a sensitive measure of behavioural change in response to intervention	Fletcher-Watson S, Hampton S.	Sci Rep. 2018 Oct 2;8(1):14715. doi: 10.1038/s41598-018-32444-9.	Fletcher-Watson S	Sci Rep	2018	2018-10-04	PMC6168486		10.1038/s41598-018-32444-9	Yes	No	Not for diagnostic purposes	App using eye-tracking to improve social communication
37514555	A Survey on Autism Care, Diagnosis, and Intervention Based on Mobile Apps Focusing on Usability and Software Design	Liu X, Zhao W, Qi Q, Luo X.	Sensors (Basel). 2023 Jul 9;23(14):6260. doi: 10.3390/s23146260.	Liu X	Sensors (Basel)	2023	2023-07-29	PMC10384173		10.3390/s23146260	Yes	No	Inadequate publication type	Review
33900383	Computational Methods to Measure Patterns of Gaze in Toddlers With Autism Spectrum Disorder	Chang Z, Di Martino JM, Aiello R, Baker J, Carpenter K, Compton S, Davis N, Eichner B, Espinosa S, Flowers J, Franz L, Harris A, Howard J, Perochon S, Perrin EM, Krishnappa Babu PR, Spanos M, Sullivan C, Walter BK, Kollins SH, Dawson G, Sapiro G.	JAMA Pediatr. 2021 Aug 1;175(8):827-836. doi: 10.1001/jamapediatrics.2021.0530.	Chang Z	JAMA Pediatr	2021	2021-04-26	PMC8077044		10.1001/jamapediatrics.2021.0530	Yes	No	No metrics	Unnamed, from Duke University, eye gaze
35943782	Intervention Mapping of a Gamified Therapy Prescription App for Children With Disabilities: User-Centered Design Approach	Johnson RW, White BK, Gucciardi DF, Gibson N, Williams SA.	JMIR Pediatr Parent. 2022 Aug 9;5(3):e34588. doi: 10.2196/34588.	Johnson RW	JMIR Pediatr Parent	2022	2022-08-09	PMC9399848		10.2196/34588	Yes	No	Not a digital biomarker
37458273	Using mobile health technology to assess childhood autism in low-resource community settings in India: An innovation to address the detection gap	Dubey I, Bishain R, Dasgupta J, Bhavnani S, Belmonte MK, Gliga T, Mukherjee D, Lockwood Estrin G, Johnson MH, Chandran S, Patel V, Gulati S, Divan G, Chakrabarti B.	Autism. 2023 Jul 17:13623613231182801. doi: 10.1177/13623613231182801. Online ahead of print.	Dubey I	Autism	2023	2023-07-17			10.1177/13623613231182801	Yes	Yes		START app - primary metrics app
32212384	A Six-Minute Measure of Vocalizations in Toddlers with Autism Spectrum Disorder	Tenenbaum EJ, Carpenter KLH, Sabatos-DeVito M, Hashemi J, Vermeer S, Sapiro G, Dawson G.	Autism Res. 2020 Aug;13(8):1373-1382. doi: 10.1002/aur.2293. Epub 2020 Mar 25.	Tenenbaum EJ	Autism Res	2020	2020-03-27	PMC7881362	NIHMS1668134	10.1002/aur.2293	Yes	No	No metrics	Unnamed, from Duke University, vocalisation
37602567	Paisley: Preliminary validation of a novel app-based e-Screener for ASD in children 18-36 months	Honaker MG, Weitlauf AS, Swanson AR, Hooper M, Sarkar N, Wade J, Warren ZE.	Autism Res. 2023 Aug 21. doi: 10.1002/aur.2997. Online ahead of print.	Honaker MG	Autism Res	2023	2023-08-21			10.1002/aur.2997	Yes	No	Based on a standardised assessment	A digital version of ASD-PEDS
35018608	The use of a tablet-based app for investigating the influence of autistic and ADHD traits on performance in a complex drawing task	Savickaite S, Morrison C, Lux E, Delafield-Butt J, Simmons DR.	Behav Res Methods. 2022 Oct;54(5):2479-2501. doi: 10.3758/s13428-021-01746-8. Epub 2022 Jan 11.	Savickaite S	Behav Res Methods	2022	2022-01-12	PMC9579087		10.3758/s13428-021-01746-8	Yes	No	Not for diagnostic purposes	LetsDraw app with digitised Rey-Osterrieth complex figure task
34300402	Beacon-Based Remote Measurement of Social Behavior in ASD Clinical Trials: A Technical Feasibility Assessment	Kriara L, Hipp J, Chatham C, Nobbs D, Slater D, Lipsmeier F, Lindemann M.	Sensors (Basel). 2021 Jul 7;21(14):4664. doi: 10.3390/s21144664.	Kriara L	Sensors (Basel)	2021	2021-07-24	PMC8309562		10.3390/s21144664	Yes	No	App not available	Also requires use of BLE ibeacons
33942898	Autism spectrum disorder and new perspectives on the reliability of second to fourth digit ratio	Kyselicová K, Belica I, Vidošovičová M, Janšáková K, Neščáková E, Špajdel M, Navarová S, Ostatníková D.	Dev Psychobiol. 2021 Sep;63(6):e22122. doi: 10.1002/dev.22122. Epub 2021 May 4.	Kyselicová K	Dev Psychobiol	2021	2021-05-04			10.1002/dev.22122	Yes	No	Not an app	Scanning finger lengths, lab based
37181907	Randomized controlled pilot study of an app-based intervention for improving social skills, face perception, and eye gaze among youth with autism spectrum disorder	Chung K, Chung E.	Front Psychiatry. 2023 Apr 27;14:1126290. doi: 10.3389/fpsyt.2023.1126290. eCollection 2023.	Chung K	Front Psychiatry	2023	2023-05-14	PMC10173303		10.3389/fpsyt.2023.1126290	Yes	No	Not a digital biomarker
29258329	Using Mobile Technology to Reduce Engagement in Stereotypy: A Validation of Decision-Making Algorithms	Préfontaine I, Lanovaz MJ, McDuff E, McHugh C, Cook JL.	Behav Modif. 2019 Mar;43(2):222-245. doi: 10.1177/0145445517748560. Epub 2017 Dec 19.	Préfontaine I	Behav Modif	2019	2017-12-21			10.1177/0145445517748560	Yes	No	Not for diagnostic purposes
35166683	Identification of Social Engagement Indicators Associated With Autism Spectrum Disorder Using a Game-Based Mobile App: Comparative Study of Gaze Fixation and Visual Scanning Methods	Varma M, Washington P, Chrisman B, Kline A, Leblanc E, Paskov K, Stockham N, Jung JY, Sun MW, Wall DP.	J Med Internet Res. 2022 Feb 15;24(2):e31830. doi: 10.2196/31830.	Varma M	J Med Internet Res	2022	2022-02-15	PMC8889483		10.2196/31830	Yes	No	No metrics	Guess What? app	Not main paper
32234701	The Performance of Emotion Classifiers for Children With Parent-Reported Autism: Quantitative Feasibility Study	Kalantarian H, Jedoui K, Dunlap K, Schwartz J, Washington P, Husic A, Tariq Q, Ning M, Kline A, Wall DP.	JMIR Ment Health. 2020 Apr 1;7(4):e13174. doi: 10.2196/13174.	Kalantarian H	JMIR Ment Health	2020	2020-04-03	PMC7160704		10.2196/13174	Yes	No	No metrics	Guess What? app	Not main paper
34183470	Autism Spectrum Disorder in the COVID 19 Era: New Challenges - New Solutions	Bharat R, Uzaina -, Niranjan S, Yadav T, Newman S, Marriott J, Smith G, Sawlani G.	Indian Pediatr. 2021 Sep 15;58(9):888-889. Epub 2021 Jun 28.	Bharat R	Indian Pediatr	2021	2021-06-29				Yes	No	Not for diagnostic purposes
32193406	Multi-modular AI Approach to Streamline Autism Diagnosis in Young Children	Abbas H, Garberson F, Liu-Mayo S, Glover E, Wall DP.	Sci Rep. 2020 Mar 19;10(1):5014. doi: 10.1038/s41598-020-61213-w.	Abbas H	Sci Rep	2020	2020-03-21	PMC7081341		10.1038/s41598-020-61213-w	Yes	No	Not a digital biomarker	Combination of self-report questionnaire, home videos and clinician-administered questionnaire, used Cognoa
28502837	Use of technology to facilitate physical activity in children with autism spectrum disorders: A pilot study	Bittner MD, Rigby BR, Silliman-French L, Nichols DL, Dillon SR.	Physiol Behav. 2017 Aug 1;177:242-246. doi: 10.1016/j.physbeh.2017.05.012. Epub 2017 May 11.	Bittner MD	Physiol Behav	2017	2017-05-16			10.1016/j.physbeh.2017.05.012	Yes	No	Not a digital biomarker
25954336	Developing an eBook-Integrated High-Fidelity Mobile App Prototype for Promoting Child Motor Skills and Taxonomically Assessing Children's Emotional Responses Using Face and Sound Topology	Brown W 3rd, Liu C, John RM, Ford P.	AMIA Annu Symp Proc. 2014 Nov 14;2014:333-42. eCollection 2014.	Brown W 3rd	AMIA Annu Symp Proc	2014	2015-05-09	PMC4419938			Yes	No	Not for diagnostic purposes	StorySense
30872988	An Observational Study With the Janssen Autism Knowledge Engine (JAKE(®)) in Individuals With Autism Spectrum Disorder	Ness SL, Bangerter A, Manyakov NV, Lewin D, Boice M, Skalkin A, Jagannatha S, Chatterjee M, Dawson G, Goodwin MS, Hendren R, Leventhal B, Shic F, Frazier JA, Janvier Y, King BH, Miller JS, Smith CJ, Tobe RH, Pandina G.	Front Neurosci. 2019 Feb 27;13:111. doi: 10.3389/fnins.2019.00111. eCollection 2019.	Ness SL	Front Neurosci	2019	2019-03-16	PMC6402449		10.3389/fnins.2019.00111	Yes	No	App not available	Not commercially available
36737475	A tablet-based game for the assessment of visual motor skills in autistic children	Perochon S, Matias Di Martino J, Carpenter KLH, Compton S, Davis N, Espinosa S, Franz L, Rieder AD, Sullivan C, Sapiro G, Dawson G.	NPJ Digit Med. 2023 Feb 3;6(1):17. doi: 10.1038/s41746-023-00762-6.	Perochon S	NPJ Digit Med	2023	2023-02-03	PMC9898502		10.1038/s41746-023-00762-6	Yes	No	No metrics	Bubble-popping game to assess visual motor skills
31304303	Automatic emotion and attention analysis of young children at home: a ResearchKit autism feasibility study	Egger HL, Dawson G, Hashemi J, Carpenter KLH, Espinosa S, Campbell K, Brotkin S, Schaich-Borg J, Qiu Q, Tepper M, Baker JP, Bloomfield RA Jr, Sapiro G.	NPJ Digit Med. 2018 Jun 1;1:20. doi: 10.1038/s41746-018-0024-6. eCollection 2018.	Egger HL	NPJ Digit Med	2018	2019-07-16	PMC6550157		10.1038/s41746-018-0024-6	Yes	No	No metrics	Autism & Beyond
37137954	Blink rate and facial orientation reveal distinctive patterns of attentional engagement in autistic toddlers: a digital phenotyping approach	Krishnappa Babu PR, Aikat V, Di Martino JM, Chang Z, Perochon S, Espinosa S, Aiello R, L H Carpenter K, Compton S, Davis N, Eichner B, Flowers J, Franz L, Dawson G, Sapiro G.	Sci Rep. 2023 May 3;13(1):7158. doi: 10.1038/s41598-023-34293-7.	Krishnappa Babu PR	Sci Rep	2023	2023-05-03	PMC10156751		10.1038/s41598-023-34293-7	Yes	No	No metrics	Unnamed, from Duke Universities, eye gaze
31289988	Appropriateness of the TOBY Application, an iPad Intervention for Children with Autism Spectrum Disorder: A Thematic Approach	Parsons D, Wilson NJ, Vaz S, Lee H, Cordier R.	J Autism Dev Disord. 2019 Oct;49(10):4053-4066. doi: 10.1007/s10803-019-04115-9.	Parsons D	J Autism Dev Disord	2019	2019-07-11			10.1007/s10803-019-04115-9	Yes	No	Not a digital biomarker
35962462	Training and Profiling a Pediatric Facial Expression Classifier for Children on Mobile Devices: Machine Learning Study	Banerjee A, Mutlu OC, Kline A, Surabhi S, Washington P, Wall DP.	JMIR Form Res. 2023 Mar 21;7:e39917. doi: 10.2196/39917.	Banerjee A	JMIR Form Res	2023	2022-08-12	PMC10131663		10.2196/39917	Yes	No	No metrics	Guess What? app	Not main paper
29018317	JAKE® Multimodal Data Capture System: Insights from an Observational Study of Autism Spectrum Disorder	Ness SL, Manyakov NV, Bangerter A, Lewin D, Jagannatha S, Boice M, Skalkin A, Dawson G, Janvier YM, Goodwin MS, Hendren R, Leventhal B, Shic F, Cioccia W, Pandina G.	Front Neurosci. 2017 Sep 26;11:517. doi: 10.3389/fnins.2017.00517. eCollection 2017.	Ness SL	Front Neurosci	2017	2017-10-12	PMC5623040		10.3389/fnins.2017.00517	Yes	No	App not available	Also includes wearable data
31315858	Phase 3 diagnostic evaluation of a smart tablet serious game to identify autism in 760 children 3-5 years old in Sweden and the United Kingdom	Millar L, McConnachie A, Minnis H, Wilson P, Thompson L, Anzulewicz A, Sobota K, Rowe P, Gillberg C, Delafield-Butt J.	BMJ Open. 2019 Jul 16;9(7):e026226. doi: 10.1136/bmjopen-2018-026226.	Millar L	BMJ Open	2019	2019-07-19	PMC6661582		10.1136/bmjopen-2018-026226	Yes	No	App not available	Closed project
32140568	Towards the automatic detection of social biomarkers in autism spectrum disorder: introducing the simulated interaction task (SIT)	Drimalla H, Scheffer T, Landwehr N, Baskow I, Roepke S, Behnia B, Dziobek I.	NPJ Digit Med. 2020 Feb 28;3:25. doi: 10.1038/s41746-020-0227-5. eCollection 2020.	Drimalla H	NPJ Digit Med	2020	2020-03-07	PMC7048784		10.1038/s41746-020-0227-5	Yes	No	Not an app	Lab based experiment
										MEDLINE via pubmed total:	39	1
ELSEVIER'S SCOPUS
Authors	Author full names	Author(s) ID	Title	Year	Source title	Volume	Issue	Art. No.	Document Type	Publication Stage	Full text	Included	Reason	Further info
Leijdekkers P.; Gay V.; Wong F.	Leijdekkers, Peter (15127469400); Gay, Valerie (15126782000); Wong, Frederick (55948574700)	15127469400; 15126782000; 55948574700	CaptureMyEmotion: A mobile app to improve emotion learning for autistic children using sensors	2013	Proceedings of CBMS 2013 - 26th IEEE International Symposium on Computer-Based Medical Systems		10.1109/CBMS.2013.6627821	https://www.scopus.com/inward/record.uri?eid=2-s2.0-84889071998&doi=10.1109%2fCBMS.2013.6627821&partnerID=40&md5=ad445df490a95d9e0d23c8ee1e66cdf1	Conference paper	Final	Yes	No	Not for diagnostic purposes	The app is used to improve emotion learning in ASD. It's also not been published (conference proceedings)
Gay V.; Leijdekkers P.	Gay, Valerie (15126782000); Leijdekkers, Peter (15127469400)	15126782000; 15127469400	Design of emotion-aware mobile apps for autistic children	2014	Health and Technology	4	10.1007/s12553-013-0066-3	https://www.scopus.com/inward/record.uri?eid=2-s2.0-84901250515&doi=10.1007%2fs12553-013-0066-3&partnerID=40&md5=abee84eb85bf92a4720989509582811a	Article	Final	Yes	No	Not for diagnostic purposes	The app is used to improve emotion learning in ASD. It's also not been published (conference proceedings)
Wingfield B.; Miller S.; Yogarajah P.; Kerr D.; Gardiner B.; Seneviratne S.; Samarasinghe P.; Coleman S.	Wingfield, Benjamin (57192667090); Miller, Shane (57189267219); Yogarajah, Pratheepan (36844934000); Kerr, Dermot (24376886200); Gardiner, Bryan (24477235800); Seneviratne, Sudarshi (55224193300); Samarasinghe, Pradeepa (57212511361); Coleman, Sonya (7201402808)	57192667090; 57189267219; 36844934000; 24376886200; 24477235800; 55224193300; 57212511361; 7201402808	A predictive model for paediatric autism screening	2020	Health Informatics Journal	26	10.1177/1460458219887823	https://www.scopus.com/inward/record.uri?eid=2-s2.0-85082186993&doi=10.1177%2f1460458219887823&partnerID=40&md5=71776d7363e3f48afda23f59a517eaeb	Article	Final	Yes	No	Not an app	Questionnaires paired with ML algorithms to help detect autism across different cultures. A proposed application not currently in app form
										Elsevier's scopus total:	3	0
REGULATORY SUBMISSIONS
Organization	Flagship Product	Device Classification Name	510(k) Number	Device Name	Correspondent Contact	Regulation Number	Regulatory class	Product code	Date Received	Decision Date	Full text	Included	Reason	Further info
Earlitec	EarliPoint™	pediatric autism spectrum disorder diagnosis aid	K230337	EarliPoint	Sew-Wah Tay	882.149	2	QPF	2023-05-31	2023-06-29	Yes	No	Data from regulatory submission published in a perr-reviewed journal article	Data from the regulatory submission was later published in a peer-revoewed journal article
Cognoa	Canvas Dx	pediatric autism spectrum disorder diagnosis aid	DEN200069	Cognoa ASD Diagnosis Aid	Sophie Dessalle	882.149	2	QPF	2020-10-31	2021-06-02	Yes	No	Data from regulatory submission published in a perr-reviewed journal article	Data from the regulatory submission has been published in a peer-reviewed journal article
										Manual search total:	2	0
MANUAL GOOGLE SEARCH
Flagship Product	Authors	Title	Year	Journal	Link						Full text	Included	Reason	Further info
Canvas Dx	Megerian, J.T., Dey, S., Melmed, R.D. et al	Evaluation of an artificial intelligence-based medical device for diagnosis of autism spectrum disorder	2022	npj Digit. Med.	https://www.nature.com/articles/s41746-022-00598-6						Yes	Yes		Canvas Dx app - primary metrics app
Autism & Beyond	Campbell, K., Carpenter, K. L., Hashemi, J., Espinosa, S., Marsan, S., Borg, J. S., Chang, Z., Qiu, Q., Vermeer, S., Adler, E., Tepper, M., Egger, H. L., Baker, J. P., Sapiro, G., & Dawson, G	Computer vision analysis captures atypical attention in toddlers with autism	2019	Autism,	https://journals.sagepub.com/doi/10.1177/1362361318766247						Yes	No	App not available	App no longer available
Guess What?	Deveau, N., Washington, P., Leblanc, E., Husic, A., Dunlap, K., Penev, Y., ... & Wall, D. P	Machine learning models using mobile game play accurately classify children with autism	2022	Intelligence-Based Medicine	https://www.sciencedirect.com/science/article/pii/S2666521222000102						Yes	Yes		Guess What? app - primary metrics app
EarliPoint™	Jones, W., Klaiman, C., Richardson, S. et al	Eye-Tracking–Based Measurement of Social Visual Engagement Compared With Expert Clinical Diagnosis of Autism	2023	JAMA	https://jamanetwork.com/journals/jama/article-abstract/2808996						Yes	No	Not an app	Not an app, device operated by a clinician
SenseToKnow	Perochon, S., Di Martino, J.M., Carpenter, K.L.H. et al.	Early detection of autism using digital behavioral phenotyping	2023	Nature Medicine	https://www.nature.com/articles/s41591-023-02574-3						Yes	Yes		Sense To Know app - primary metrics app
										Manual search total:	5	3
											Full text	Included
										OVERALL TOTAL:	49	4
												Not included		Reason
												45	4	Inadequate publication type
													5	Not an app
													5	App not available
													9	Not a digital biomarker
													7	Not for diagnostic purposes
													1	Based on a standardised assessment
													12	No metrics
													2	Data from regulatory submission published in a peer-reviewed journal article
